# Supplementary material for: Novel molecular marker-assisted strategy for production of wheat–Leymus mollis chromosome addition lines
Source: Sci Rep. 2018 Oct 31;8:16117. doi: 10.1038/s41598-018-34545-x (PMC6208378; doi:10.1038/s41598-018-34545-x)
Supplement: Supplementary file 1 — Table S1 [file 41598_2018_34545_MOESM1_ESM.xlsx]

## Sheet: Sheet1
Novel molecular marker-assisted strategy for production of wheat–Leymus mollis chromosome addition lines
Offiong U. Edet1,2, Yasir S. A. Gorafi1,3, Seong-woo Cho4, Masahiro Kishii5 and *Hisashi Tsujimoto1 (tsujim@alrc.tottori-u.ac.jp)
1Arid Land Research Center, Tottori University, Tottori, Japan, 2United Graduate School of Agricultural Sciences, Tottori University, Tottori, Japan, 3Agricultural Research Corporation (ARC), Wad Madani, Sudan, 4Department of Crop Science and Biotechnology, Chonbuk National University, Jeonju, Republic of Korea, 5International Maize and Wheat Improvement Center (CIMMYT), El Batan, Mexico
Table S1 DArTseq genotypic data of wheat and L. mollis genomes
Marker information			Genotypic data
Allele ID	Chromosome	Call rate	Wheat (cv. CS)	L. mollis
4261672|F|0-20:G>A-20:G>A	chr1D	1	0	1
5971469|F|0-25:C>T-25:C>T	chr3D	1	0	1
985451|F|0-6:A>C-6:A>C	chr2A	1	0	1
1066774|F|0-12:G>A-12:G>A	chr1D	1	0	1
1072663|F|0-17:A>G-17:A>G	chr7D	1	0	1
1072663|F|0-19:G>A-19:G>A	chr7D	1	0	1
2246988|F|0-10:C>A-10:C>A	chr3D	1	0	1
100171668|F|0-45:G>T-45:G>T	chr3A	1	0	1
1028766|F|0-28:G>C-28:G>C	chr2D	1	0	1
3936243|F|0-5:C>A-5:C>A	chr7D	1	0	0
3936243|F|0-14:C>G-14:C>G	chr7D	1	0	2
1023778|F|0-58:C>T-58:C>T	chr4A	1	0	1
1254901|F|0-11:C>G-11:C>G	chr4D	1	0	1
3959090|F|0-38:C>G-38:C>G	chr4A	1	0	1
100172121|F|0-19:C>T-19:C>T	chr6D	1	0	1
1090895|F|0-19:C>T-19:C>T	chr6D	1	0	1
1057019|F|0-42:T>A-42:T>A	chr2D	1	0	1
1037030|F|0-63:T>C-63:T>C	chr5D	1	0	0
3024201|F|0-6:G>A-6:G>A	chr6B	1	0	1
1024786|F|0-10:G>A-10:G>A	chr4D	1	0	1
1024786|F|0-66:G>A-66:G>A	chr5A	1	0	1
3934986|F|0-11:C>T-11:C>T	chr1D	1	0	1
1097942|F|0-21:T>C-21:T>C	chr4A	1	0	1
1228643|F|0-21:G>T-21:G>T	chr3B	1	0	1
6040230|F|0-62:G>T-62:G>T	chr1A	1	0	1
2244978|F|0-67:G>A-67:G>A	chr7D	1	0	1
1026006|F|0-19:C>G-19:C>G	chr3B	1	0	1
1026006|F|0-26:C>T-26:C>T	chr3B	1	0	1
1026006|F|0-31:G>T-31:G>T	chr3B	1	0	1
1026006|F|0-55:C>T-55:C>T	chr3B	1	0	1
100160068|F|0-5:C>G-5:C>G	chr1D	1	0	1
7487621|F|0-40:A>C-40:A>C	chr1A	1	0	1
4262072|F|0-6:T>A-6:T>A	chr4D	1	0	0
4262072|F|0-12:G>C-12:G>C	chr4D	1	0	2
1249706|F|0-8:G>A-8:G>A	chr7A	1	0	1
1249706|F|0-14:G>C-14:G>C	chr7A	1	0	1
1028131|F|0-10:C>T-10:C>T	chr7A	1	0	1
5581012|F|0-15:C>T-15:C>T	chr7B	1	0	1
1028131|F|0-19:C>A-19:C>A	chr7D	1	0	1
1059577|F|0-65:G>A-65:G>A	chr7D	1	0	1
2263119|F|0-13:T>C-13:T>C	chr6D	1	0	1
4993107|F|0-17:T>C-17:T>C	chr3B	1	0	1
1227618|F|0-21:G>C-21:G>C	chr3A	1	0	1
1106260|F|0-22:A>G-22:A>G	chr6D	1	0	1
1096189|F|0-10:T>C-10:T>C	chr6D	1	0	1
1108448|F|0-32:C>A-32:C>A	chr6A	1	0	1
1103094|F|0-36:A>G-36:A>G	chr6D	1	0	1
1108448|F|0-37:T>A-37:T>A	chr6A	1	0	1
1103094|F|0-53:C>G-53:C>G	chr6D	1	0	1
1153737|F|0-5:C>T-5:C>T	chr6D	1	0	1
3955779|F|0-5:C>T-5:C>T	chr6B	1	0	1
3955779|F|0-15:C>T-15:C>T	chr6B	1	0	1
2254091|F|0-47:G>C-47:G>C	chr7D	1	0	1
1209231|F|0-62:G>A-62:G>A	chr5A	1	0	1
3955724|F|0-10:G>T-10:G>T	chr5B	1	0	1
2351205|F|0-10:G>C-10:G>C	chr7D	1	0	1
2351205|F|0-52:G>A-52:G>A	chr7D	1	0	1
1055548|F|0-41:C>G-41:C>G	chr2D	1	0	0
1055548|F|0-56:G>C-56:G>C	chr2D	1	0	2
1092419|F|0-26:G>T-26:G>T	chr2D	1	0	1
1059484|F|0-38:G>A-38:G>A	chr5D	1	0	1
5370264|F|0-8:G>A-8:G>A	chr1A	1	0	1
1246961|F|0-49:G>A-49:G>A	chr3D	1	0	1
1667522|F|0-50:C>T-50:C>T	chr3A	1	0	1
1063764|F|0-45:G>A-45:G>A	chr5A	1	0	1
1050486|F|0-46:C>T-46:C>T	chr5D	1	0	1
1030395|F|0-38:G>C-38:G>C	chr5B	1	0	1
1030395|F|0-49:C>T-49:C>T	chr5D	1	0	1
1004921|F|0-44:G>A-44:G>A	chr5D	1	0	2
3957180|F|0-13:A>G-13:A>G	chr7B	1	0	1
3957180|F|0-16:C>T-16:C>T	chr7B	1	0	1
3957180|F|0-25:G>T-25:G>T	chr7B	1	0	1
2244380|F|0-54:T>C-54:T>C	chr2D	1	0	1
1072888|F|0-5:G>T-5:G>T	chr3B	1	0	1
991028|F|0-16:T>C-16:T>C	chr3A	1	0	1
1318462|F|0-5:C>T-5:C>T	chr6B	1	0	0
2351339|F|0-31:G>C-31:G>C	chr6D	1	0	1
5970868|F|0-23:G>C-23:G>C	chr1D	1	0	1
5582042|F|0-8:G>A-8:G>A	chr1B	1	0	1
4005435|F|0-26:G>A-26:G>A	chr1D	1	0	1
1100080|F|0-12:G>A-12:G>A	chr5B	1	0	1
2320730|F|0-13:G>C-13:G>C	chr6A	1	0	1
5579725|F|0-29:A>G-29:A>G	chr6B	1	0	1
5579725|F|0-53:T>C-53:T>C	chr6B	1	0	1
3939474|F|0-14:C>T-14:C>T	chr3B	1	0	2
1092165|F|0-18:G>A-18:G>A	chr3B	1	0	1
1696947|F|0-8:C>T-8:C>T	chr5D	1	0	1
3957686|F|0-22:G>A-22:G>A	chr4D	1	0	0
1102052|F|0-7:A>G-7:A>G	chr5B	1	0	1
1102301|F|0-12:G>A-12:G>A	chr5D	1	0	1
4261164|F|0-11:G>A-11:G>A	chr3B	1	0	1
4261164|F|0-41:G>C-41:G>C	chr3D	1	0	1
3026282|F|0-19:T>C-19:T>C	chr3D	1	0	1
3026282|F|0-28:C>G-28:C>G	chr3D	1	0	1
2334075|F|0-44:G>A-44:G>A	chr3D	1	0	1
3945381|F|0-10:C>T-10:C>T	chr5D	1	0	2
1105087|F|0-24:C>G-24:C>G	chr5D	1	0	2
1105087|F|0-48:C>T-48:C>T	chr5D	1	0	0
984905|F|0-24:C>G-24:C>G	chr5D	1	0	2
984905|F|0-45:C>T-45:C>T	chr5D	1	0	0
984905|F|0-48:C>T-48:C>T	chr5D	1	0	0
995265|F|0-39:T>C-39:T>C	chr5B	1	0	1
990037|F|0-29:G>C-29:G>C	chr3D	1	0	1
1863712|F|0-38:G>A-38:G>A	chr5D	1	0	1
1046204|F|0-31:G>A-31:G>A	chr3D	1	0	1
5325034|F|0-7:G>A-7:G>A	chr5D	1	0	1
4262164|F|0-28:G>A-28:G>A	chr3D	1	0	1
1051205|F|0-36:T>G-36:T>G	chr4D	1	0	1
2358193|F|0-61:G>C-61:G>C	chr4D	1	0	1
1863366|F|0-11:A>G-11:A>G	chr2D	1	0	1
984469|F|0-10:G>A-10:G>A	chr6A	1	0	1
4003842|F|0-29:C>T-29:C>T	chr7D	1	0	1
1058583|F|0-41:G>C-41:G>C	chr1D	1	0	1
4988984|F|0-56:G>A-56:G>A	chr1B	1	0	1
1030587|F|0-68:G>A-68:G>A	chr1D	1	0	1
1050376|F|0-20:C>T-20:C>T	chr4D	1	0	1
1050376|F|0-58:G>A-58:G>A	chr4D	1	0	1
1150481|F|0-9:A>G-9:A>G	chr4A	1	0	1
4262536|F|0-17:C>G-17:C>G	chr5B	1	0	1
1253965|F|0-40:A>G-40:A>G	chr7D	1	0	1
1087748|F|0-24:G>A-24:G>A	chr4B	1	0	1
1075138|F|0-46:G>A-46:G>A	chr4D	1	0	1
4733511|F|0-25:C>G-25:C>G	chr2D	1	0	1
3944596|F|0-8:C>T-8:C>T	chr2D	1	0	1
3940020|F|0-19:C>T-19:C>T	chr2A	1	0	1
3940020|F|0-28:T>G-28:T>G	chr2A	1	0	1
1097757|F|0-9:G>A-9:G>A	chr1A	1	0	1
1097757|F|0-27:G>A-27:G>A	chr1A	1	0	1
1152569|F|0-15:A>C-15:A>C	chr7B	1	0	1
993425|F|0-19:G>A-19:G>A	chr7D	1	0	1
995723|F|0-22:C>T-22:C>T	chr7A	1	0	1
1079647|F|0-15:A>C-15:A>C	chr5A	1	0	1
1125152|F|0-18:A>G-18:A>G	chr5B	1	0	1
1079647|F|0-57:T>C-57:T>C	chr5A	1	0	1
3029331|F|0-7:G>C-7:G>C	chr5B	1	0	1
3024533|F|0-10:C>G-10:C>G	chr5D	1	0	1
2335812|F|0-11:G>A-11:G>A	chr4B	1	0	1
5360943|F|0-68:C>G-68:C>G	chr4B	1	0	1
6044690|F|0-25:A>G-25:A>G	chr4A	1	0	1
1018308|F|0-49:C>T-49:C>T	chr4D	1	0	1
12763879|F|0-59:A>C-59:A>C	chr2B	1	0	1
1102996|F|0-29:T>G-29:T>G	chr2B	1	0	1
1102636|F|0-59:A>G-59:A>G	chr2A	1	0	1
7478438|F|0-12:A>G-12:A>G	chr2B	1	0	1
1091935|F|0-8:T>C-8:T>C	chr5A	1	0	1
1094152|F|0-19:C>G-19:C>G	chr5B	1	0	1
3945562|F|0-7:C>G-7:C>G	chr7B	1	0	1
5361457|F|0-32:G>A-32:G>A	chr4D	1	0	1
5361457|F|0-55:G>A-55:G>A	chr4D	1	0	1
1116045|F|0-28:G>T-28:G>T	chr4A	1	0	1
1116045|F|0-37:G>C-37:G>C	chr4A	1	0	1
1116045|F|0-53:C>G-53:C>G	chr4A	1	0	1
2249721|F|0-29:G>A-29:G>A	chr5D	1	0	1
979777|F|0-28:T>C-28:T>C	chr4D	1	0	1
12419946|F|0-19:C>G-19:C>G	chr3B	1	0	1
3957231|F|0-38:G>C-38:G>C	chr3D	1	0	1
3957231|F|0-64:C>G-64:C>G	chr3D	1	0	1
1234062|F|0-17:C>G-17:C>G	chr2B	1	0	1
996535|F|0-5:G>C-5:G>C	chr6A	1	0	1
996535|F|0-47:C>T-47:C>T	chr5D	1	0	2
1006013|F|0-17:G>C-17:G>C	chr7D	1	0	2
1006013|F|0-50:C>T-50:C>T	chr7D	1	0	0
1006013|F|0-65:C>T-65:C>T	chr7D	1	0	2
1672723|F|0-5:G>A-5:G>A	chr7A	1	0	1
1672723|F|0-16:G>C-16:G>C	chr7A	1	0	1
990424|F|0-11:G>A-11:G>A	chr4A	1	0	1
1068159|F|0-26:G>A-26:G>A	chr2D	1	0	2
1397912|F|0-38:C>T-38:C>T	chr4B	1	0	1
5579586|F|0-5:C>T-5:C>T	chr4B	1	0	1
5579586|F|0-8:A>C-8:A>C	chr4B	1	0	1
1013303|F|0-5:T>C-5:T>C	chr4D	1	0	1
1013303|F|0-7:C>G-7:C>G	chr4D	1	0	1
1013303|F|0-54:A>C-54:A>C	chr4B	1	0	1
1156984|F|0-10:G>A-10:G>A	chr3D	1	0	1
1117107|F|0-14:C>G-14:C>G	chr2A	1	0	1
1862302|F|0-28:C>T-28:C>T	chr1D	1	0	1
1862302|F|0-40:G>T-40:G>T	chr1D	1	0	1
1162607|F|0-56:C>A-56:C>A	chr1B	1	0	1
1162607|F|0-59:C>T-59:C>T	chr1B	1	0	1
1162607|F|0-67:A>G-67:A>G	chr1B	1	0	1
1094924|F|0-24:G>A-24:G>A	chr6A	1	0	1
1236107|F|0-12:C>T-12:C>T	chr7D	1	0	1
1210763|F|0-10:C>G-10:C>G	chr2B	1	0	1
1220656|F|0-68:A>C-68:A>C	chr2D	1	0	2
1023921|F|0-16:C>T-16:C>T	chr6D	1	0	2
2305559|F|0-7:C>A-7:C>A	chr1D	1	0	1
1209866|F|0-62:A>G-62:A>G	chr1A	1	0	1
1196330|F|0-34:G>C-34:G>C	chr1D	1	0	1
1150670|F|0-38:C>T-38:C>T	chr1A	1	0	1
1150670|F|0-44:C>T-44:C>T	chr1A	1	0	1
1150670|F|0-45:A>C-45:A>C	chr1A	1	0	1
22838445|F|0-9:C>T-9:C>T	chr4B	1	0	1
22838445|F|0-29:A>G-29:A>G	chr4B	1	0	1
1093008|F|0-21:C>A-21:C>A	chr5B	1	0	1
3936587|F|0-29:C>A-29:C>A	chr7A	1	0	1
1217988|F|0-30:G>A-30:G>A	chr3B	1	0	1
3935201|F|0-19:G>C-19:G>C	chr6D	1	0	1
6043164|F|0-21:T>C-21:T>C	chr5D	1	0	1
4262375|F|0-13:G>C-13:G>C	chr5D	1	0	0
2250679|F|0-28:G>C-28:G>C	chr5D	1	0	1
1030915|F|0-12:A>G-12:A>G	chr5A	1	0	1
1096012|F|0-26:G>A-26:G>A	chr5D	1	0	1
1096012|F|0-44:C>G-44:C>G	chr5D	1	0	1
1017788|F|0-40:G>A-40:G>A	chr3B	1	0	1
12769296|F|0-13:T>G-13:T>G	chr2D	1	0	1
1234285|F|0-12:G>A-12:G>A	chr7A	1	0	1
1696589|F|0-19:G>A-19:G>A	chr7D	1	0	1
1202951|F|0-59:G>C-59:G>C	chr1A	1	0	1
4990435|F|0-9:T>C-9:T>C	chr3B	1	0	1
1863158|F|0-25:C>A-25:C>A	chr3A	1	0	1
1126226|F|0-31:C>G-31:C>G	chr1A	1	0	1
2277639|F|0-14:C>G-14:C>G	chr1A	1	0	1
997691|F|0-12:A>T-12:A>T	chr1A	1	0	1
997691|F|0-41:C>G-41:C>G	chr1A	1	0	1
1234022|F|0-58:A>G-58:A>G	chr7B	1	0	1
2295993|F|0-25:C>G-25:C>G	chr4D	1	0	1
3020588|F|0-22:G>C-22:G>C	chr4D	1	0	1
3022428|F|0-26:G>C-26:G>C	chr3D	1	0	2
11314482|F|0-10:C>G-10:C>G	chr3D	1	0	2
2250131|F|0-14:C>G-14:C>G	chr3B	1	0	1
7170829|F|0-8:G>T-8:G>T	chr3D	1	0	0
7170829|F|0-16:G>C-16:G>C	chr3D	1	0	2
7170829|F|0-18:C>T-18:C>T	chr3D	1	0	2
7353374|F|0-32:T>C-32:T>C	chr3D	1	0	1
1697873|F|0-9:G>T-9:G>T	chr3B	1	0	1
1697873|F|0-16:G>C-16:G>C	chr3B	1	0	1
1697873|F|0-44:C>A-44:C>A	chr3B	1	0	1
2253851|F|0-29:G>C-29:G>C	chr2D	1	0	1
2253851|F|0-56:C>A-56:C>A	chr2D	1	0	1
3935538|F|0-26:G>C-26:G>C	chr2B	1	0	1
2263301|F|0-37:C>T-37:C>T	chr6B	1	0	1
3027154|F|0-12:C>T-12:C>T	chr1D	1	0	0
5411644|F|0-17:G>T-17:G>T	chr1D	1	0	1
977296|F|0-19:T>A-19:T>A	chr1B	1	0	1
1099363|F|0-11:G>A-11:G>A	chr1D	1	0	1
2301342|F|0-29:C>G-29:C>G	chr1B	1	0	0
100162863|F|0-28:G>T-28:G>T	chr1A	1	0	1
3940266|F|0-27:C>T-27:C>T	chr1D	1	0	1
2245768|F|0-46:G>A-46:G>A	chr6D	1	0	2
1340584|F|0-6:C>T-6:C>T	chr2A	1	0	1
1058456|F|0-16:C>G-16:C>G	chr6D	1	0	1
1157517|F|0-20:C>T-20:C>T	chr6D	1	0	1
1157517|F|0-28:T>C-28:T>C	chr6A	1	0	1
5582370|F|0-36:T>C-36:T>C	chr6B	1	0	1
2254563|F|0-33:A>G-33:A>G	chr7D	1	0	1
1144833|F|0-21:G>A-21:G>A	chr4A	1	0	1
1092011|F|0-10:T>C-10:T>C	chr6D	1	0	1
1124006|F|0-25:G>A-25:G>A	chr6A	1	0	1
1154375|F|0-11:C>G-11:C>G	chr1A	1	0	1
1091559|F|0-31:G>A-31:G>A	chr7A	1	0	1
2266494|F|0-5:C>A-5:C>A	chr7D	1	0	1
5010777|F|0-13:T>G-13:T>G	chr4B	1	0	1
1696107|F|0-8:T>C-8:T>C	chr6A	1	0	1
3947066|F|0-29:G>A-29:G>A	chr6B	1	0	1
995752|F|0-22:G>A-22:G>A	chr3A	1	0	1
995752|F|0-23:G>C-23:G>C	chr3B	1	0	1
1094015|F|0-38:C>T-38:C>T	chr3A	1	0	1
1094015|F|0-50:G>A-50:G>A	chr3A	1	0	1
2277774|F|0-5:G>A-5:G>A	chr3A	1	0	1
1116631|F|0-22:C>G-22:C>G	chr3A	1	0	1
1127441|F|0-7:T>C-7:T>C	chr5D	1	0	1
3943811|F|0-15:G>C-15:G>C	chr5D	1	0	1
5580227|F|0-38:C>T-38:C>T	chr3D	1	0	1
5370854|F|0-7:C>T-7:C>T	chr3B	1	0	1
3027779|F|0-42:G>A-42:G>A	chr3A	1	0	1
2279624|F|0-59:A>G-59:A>G	chr4B	1	0	1
1018586|F|0-40:A>G-40:A>G	chr6D	1	0	1
1039776|F|0-48:C>T-48:C>T	chr1B	1	0	1
100093311|F|0-9:A>G-9:A>G	chr3A	1	0	1
7164783|F|0-14:A>G-14:A>G	chr3D	1	0	1
983461|F|0-45:C>T-45:C>T	chr3B	1	0	1
1212030|F|0-29:G>C-29:G>C	chr7B	1	0	1
1203214|F|0-60:G>A-60:G>A	chr7A	1	0	1
1068414|F|0-5:T>C-5:T>C	chr1D	1	0	1
1057314|F|0-35:C>G-35:C>G	chr1B	1	0	1
2242751|F|0-20:C>T-20:C>T	chr7D	1	0	1
1217005|F|0-20:G>A-20:G>A	chr2D	1	0	1
1138905|F|0-20:G>A-20:G>A	chr7D	1	0	2
1125480|F|0-30:A>G-30:A>G	chr5D	1	0	1
1101413|F|0-22:C>T-22:C>T	chr5D	1	0	1
1021454|F|0-31:T>A-31:T>A	chr5D	1	0	1
3957724|F|0-20:A>C-20:A>C	chr2D	1	0	1
996910|F|0-43:C>G-43:C>G	chr2A	1	0	1
996910|F|0-45:G>C-45:G>C	chr2A	1	0	1
3944830|F|0-37:T>C-37:T>C	chr2D	1	0	1
4986915|F|0-13:C>T-13:C>T	chr2D	1	0	0
1099100|F|0-11:G>C-11:G>C	chr1A	1	0	1
1064232|F|0-13:C>T-13:C>T	chr1B	1	0	1
1099100|F|0-15:A>G-15:A>G	chr1A	1	0	1
1099100|F|0-23:G>T-23:G>T	chr1A	1	0	1
1064232|F|0-61:C>G-61:C>G	chr1B	1	0	1
4536529|F|0-13:C>T-13:C>T	chr4A	1	0	1
995698|F|0-34:T>A-34:T>A	chr5D	1	0	1
980685|F|0-8:C>T-8:C>T	chr5B	1	0	1
980685|F|0-47:C>T-47:C>T	chr5D	1	0	1
980685|F|0-59:G>A-59:G>A	chr5D	1	0	1
4989385|F|0-5:A>G-5:A>G	chr4A	1	0	1
1095052|F|0-10:C>G-10:C>G	chr1A	1	0	1
1070948|F|0-33:T>G-33:T>G	chr6D	1	0	1
4008804|F|0-50:C>G-50:C>G	chr2D	1	0	1
5579604|F|0-14:G>T-14:G>T	chr7D	1	0	1
1213511|F|0-28:G>A-28:G>A	chr7B	1	0	1
5000018|F|0-25:G>A-25:G>A	chr1A	1	0	1
999511|F|0-7:A>C-7:A>C	chr1D	1	0	1
2293741|F|0-16:C>A-16:C>A	chr4B	1	0	1
1217268|F|0-37:T>G-37:T>G	chr2B	1	0	1
1025229|F|0-16:G>T-16:G>T	chr2D	1	0	1
986218|F|0-53:G>C-53:G>C	chr2A	1	0	1
1865125|F|0-20:C>T-20:C>T	chr2D	1	0	1
1210486|F|0-31:C>G-31:C>G	chr2B	1	0	1
1204782|F|0-53:G>A-53:G>A	chr2D	1	0	1
1066408|F|0-16:C>G-16:C>G	chr2B	1	0	1
1046380|F|0-63:G>A-63:G>A	chr7B	1	0	1
1046380|F|0-65:G>C-65:G>C	chr7B	1	0	1
996653|F|0-37:A>T-37:A>T	chr5A	1	0	1
1093542|F|0-33:T>C-33:T>C	chr7A	1	0	1
1088506|F|0-53:A>G-53:A>G	chr7D	1	0	1
2248352|F|0-17:T>G-17:T>G	chr3D	1	0	1
100159739|F|0-29:T>G-29:T>G	chr7A	1	0	1
5576991|F|0-33:A>C-33:A>C	chr7D	1	0	1
12769207|F|0-10:C>T-10:C>T	chr7D	1	0	1
12769207|F|0-13:C>G-13:C>G	chr7D	1	0	1
5367078|F|0-28:G>A-28:G>A	chr3D	1	0	1
1099543|F|0-46:C>G-46:C>G	chr7B	1	0	1
2261127|F|0-38:A>G-38:A>G	chr3B	1	0	1
2261127|F|0-53:C>A-53:C>A	chr3B	1	0	1
1093928|F|0-5:A>G-5:A>G	chr6B	1	0	1
2247679|F|0-10:C>T-10:C>T	chr2D	1	0	1
2247679|F|0-22:C>G-22:C>G	chr2B	1	0	1
2247679|F|0-28:C>T-28:C>T	chr2D	1	0	1
2247679|F|0-43:A>G-43:A>G	chr2D	1	0	1
3033840|F|0-24:C>T-24:C>T	chr5B	1	0	1
3033840|F|0-64:C>G-64:C>G	chr5B	1	0	1
1144553|F|0-46:C>A-46:C>A	chr5A	1	0	1
1116975|F|0-49:G>T-49:G>T	chr3B	1	0	1
1244850|F|0-17:C>A-17:C>A	chr7D	1	0	1
1318879|F|0-47:G>C-47:G>C	chr7D	1	0	1
1202147|F|0-29:G>A-29:G>A	chr7B	1	0	1
1058456|F|0-25:C>G-25:C>G	chr6D	1	0	1
1058456|F|0-35:T>G-35:T>G	chr6D	1	0	1
1058456|F|0-52:G>A-52:G>A	chr6D	1	0	1
3937408|F|0-8:T>C-8:T>C	chr6B	1	0	1
7930456|F|0-40:T>A-40:T>A	chr4B	1	0	1
985215|F|0-23:C>T-23:C>T	chr6D	1	0	1
985215|F|0-68:T>G-68:T>G	chr6A	1	0	1
3024619|F|0-30:C>T-30:C>T	chr3D	1	0	2
1125420|F|0-29:G>C-29:G>C	chr3D	1	0	1
3029032|F|0-17:G>C-17:G>C	chr1D	1	0	1
981336|F|0-7:T>G-7:T>G	chr2D	1	0	1
981336|F|0-46:C>A-46:C>A	chr2D	1	0	1
1044032|F|0-10:G>A-10:G>A	chr3D	1	0	1
1044032|F|0-26:G>A-26:G>A	chr3D	1	0	1
2250218|F|0-54:C>G-54:C>G	chr6D	1	0	1
1104540|F|0-39:G>A-39:G>A	chr2D	1	0	1
1227775|F|0-5:C>A-5:C>A	chr4B	1	0	1
12777957|F|0-25:G>C-25:G>C	chr4B	1	0	1
1094079|F|0-9:C>A-9:C>A	chr1A	1	0	1
1094079|F|0-25:G>A-25:G>A	chr1A	1	0	1
984393|F|0-22:A>C-22:A>C	chr2A	1	0	1
984393|F|0-50:A>G-50:A>G	chr2D	1	0	1
4536629|F|0-10:C>T-10:C>T	chr2D	1	0	2
3946588|F|0-12:T>C-12:T>C	chr3D	1	0	1
1200125|F|0-61:G>A-61:G>A	chr7D	1	0	1
100140823|F|0-45:T>C-45:T>C	chr7B	1	0	1
1018181|F|0-40:C>T-40:C>T	chr7D	1	0	2
1065940|F|0-32:C>T-32:C>T	chr2A	1	0	1
3956887|F|0-18:A>T-18:A>T	chr4B	1	0	1
1863707|F|0-29:G>A-29:G>A	chr5D	1	0	2
1863707|F|0-32:C>T-32:C>T	chr5D	1	0	2
2252204|F|0-34:C>T-34:C>T	chr5D	1	0	1
2252204|F|0-64:G>A-64:G>A	chr5D	1	0	1
1030325|F|0-19:C>T-19:C>T	chr6D	1	0	1
1141443|F|0-27:T>C-27:T>C	chr2D	1	0	1
1071878|F|0-54:T>C-54:T>C	chr2A	1	0	1
987618|F|0-23:T>C-23:T>C	chr1D	1	0	1
1864139|F|0-49:G>A-49:G>A	chr1A	1	0	0
2264906|F|0-53:T>G-53:T>G	chr1B	1	0	1
4992173|F|0-12:G>A-12:G>A	chr7B	1	0	1
1150315|F|0-26:G>C-26:G>C	chr1D	1	0	0
1001492|F|0-14:C>A-14:C>A	chr5D	1	0	1
1001863|F|0-22:T>G-22:T>G	chr5D	1	0	1
1105936|F|0-20:G>C-20:G>C	chr5D	1	0	2
1154906|F|0-36:C>T-36:C>T	chr3B	1	0	1
4396789|F|0-15:C>A-15:C>A	chr3D	1	0	0
995193|F|0-14:C>G-14:C>G	chr3D	1	0	2
1128654|F|0-24:T>C-24:T>C	chr4A	1	0	1
1078690|F|0-28:C>T-28:C>T	chr7B	1	0	1
1128654|F|0-29:A>G-29:A>G	chr4A	1	0	1
3958174|F|0-7:T>C-7:T>C	chr7D	1	0	1
3958174|F|0-8:C>G-8:C>G	chr7D	1	0	1
1003008|F|0-10:G>A-10:G>A	chr1B	1	0	1
1098125|F|0-13:T>G-13:T>G	chr5D	1	0	1
2250682|F|0-20:T>C-20:T>C	chr3D	1	0	1
1049611|F|0-7:T>C-7:T>C	chr4B	1	0	1
7353078|F|0-15:C>A-15:C>A	chr3D	1	0	1
7353078|F|0-56:C>T-56:C>T	chr3D	1	0	1
1012518|F|0-10:A>G-10:A>G	chr6A	1	0	1
15306752|F|0-29:T>A-29:T>A	chr6B	1	0	1
5581336|F|0-11:C>G-11:C>G	chr4D	1	0	1
1251341|F|0-47:C>T-47:C>T	chr4A	1	0	1
1218276|F|0-6:G>C-6:G>C	chr5D	1	0	1
1218276|F|0-9:T>A-9:T>A	chr5D	1	0	1
1130808|F|0-19:T>G-19:T>G	chr7A	1	0	1
1233840|F|0-22:G>C-22:G>C	chr7D	1	0	1
1233840|F|0-28:G>A-28:G>A	chr7A	1	0	1
1229462|F|0-15:G>A-15:G>A	chr7B	1	0	1
1229462|F|0-40:G>A-40:G>A	chr7B	1	0	1
3954936|F|0-26:T>C-26:T>C	chr5B	1	0	1
3954936|F|0-30:G>C-30:G>C	chr5B	1	0	1
1234209|F|0-8:G>A-8:G>A	chr5B	1	0	1
1234209|F|0-26:G>A-26:G>A	chr5B	1	0	1
1201949|F|0-44:T>A-44:T>A	chr5A	1	0	1
1242527|F|0-17:C>G-17:C>G	chr6D	1	0	1
1067955|F|0-14:G>C-14:G>C	chr3D	1	0	1
1067955|F|0-16:C>T-16:C>T	chr3D	1	0	1
1067012|F|0-58:C>T-58:C>T	chr6D	1	0	1
1017213|F|0-62:G>A-62:G>A	chr7D	1	0	0
1155372|F|0-6:G>C-6:G>C	chr7D	1	0	0
1003909|F|0-20:C>T-20:C>T	chr1B	1	0	1
23884497|F|0-26:T>G-26:T>G	chr5B	1	0	1
2296391|F|0-32:T>C-32:T>C	chr5D	1	0	1
5580395|F|0-5:G>A-5:G>A	chr1A	1	0	1
16530676|F|0-18:T>C-18:T>C	chr5D	1	0	1
1864956|F|0-26:A>C-26:A>C	chr5B	1	0	1
16530676|F|0-34:C>G-34:C>G	chr5D	1	0	1
4261063|F|0-19:C>T-19:C>T	chr3D	1	0	1
2334492|F|0-15:A>C-15:A>C	chr7B	1	0	1
3944058|F|0-26:G>A-26:G>A	chr1D	1	0	0
2308765|F|0-26:G>A-26:G>A	chr1D	1	0	0
7930549|F|0-17:G>T-17:G>T	chr5B	1	0	1
1108357|F|0-48:A>T-48:A>T	chr6D	1	0	0
5365814|F|0-13:G>C-13:G>C	chr6A	1	0	1
2253216|F|0-8:G>T-8:G>T	chr6D	1	0	1
988540|F|0-49:G>A-49:G>A	chr3D	1	0	1
1218148|F|0-5:T>C-5:T>C	chr5D	1	0	0
1218148|F|0-11:C>T-11:C>T	chr5D	1	0	2
987730|F|0-10:G>C-10:G>C	chr1D	1	0	1
991131|F|0-23:C>G-23:C>G	chr2B	1	0	1
1020393|F|0-44:G>A-44:G>A	chr2D	1	0	2
5582453|F|0-57:G>T-57:G>T	chr2B	1	0	1
3943106|F|0-17:C>G-17:C>G	chr2A	1	0	1
12779808|F|0-67:A>G-67:A>G	chr2D	1	0	1
1694889|F|0-36:C>A-36:C>A	chr3D	1	0	1
1029611|F|0-32:A>T-32:A>T	chr3D	1	0	1
1029611|F|0-63:A>G-63:A>G	chr3D	1	0	1
1081579|F|0-10:C>T-10:C>T	chr7A	1	0	1
23919926|F|0-26:C>G-26:C>G	chr6D	1	0	1
3024628|F|0-30:A>G-30:A>G	chr6B	1	0	1
12771981|F|0-23:T>G-23:T>G	chr3B	1	0	1
3940372|F|0-23:G>A-23:G>A	chr5D	1	0	1
3028351|F|0-6:A>G-6:A>G	chr2D	1	0	1
1317479|F|0-10:G>A-10:G>A	chr3B	1	0	1
1200314|F|0-11:C>G-11:C>G	chr6D	1	0	1
1200314|F|0-15:C>T-15:C>T	chr6B	1	0	1
1200314|F|0-16:T>C-16:T>C	chr6B	1	0	1
3957123|F|0-30:C>G-30:C>G	chr6A	1	0	1
1200314|F|0-36:A>G-36:A>G	chr6B	1	0	1
6046287|F|0-31:G>C-31:G>C	chr3D	1	0	1
1107327|F|0-6:A>T-6:A>T	chr4A	1	0	1
1107327|F|0-33:G>A-33:G>A	chr4A	1	0	1
7317388|F|0-60:G>T-60:G>T	chr7D	1	0	2
1200500|F|0-32:G>C-32:G>C	chr7A	1	0	0
1864014|F|0-44:C>G-44:C>G	chr7D	1	0	0
2329545|F|0-23:G>A-23:G>A	chr4A	1	0	1
2299791|F|0-49:C>T-49:C>T	chr6D	1	0	1
1142096|F|0-10:C>G-10:C>G	chr6B	1	0	1
1025479|F|0-31:G>C-31:G>C	chr6A	1	0	1
990204|F|0-29:G>A-29:G>A	chr3D	1	0	1
990204|F|0-57:A>T-57:A>T	chr3D	1	0	1
990204|F|0-59:C>T-59:C>T	chr3B	1	0	1
999236|F|0-43:C>G-43:C>G	chr5D	1	0	1
1206656|F|0-24:G>A-24:G>A	chr7A	1	0	1
1266602|F|0-51:G>A-51:G>A	chr2A	1	0	1
4262112|F|0-9:C>T-9:C>T	chr7B	1	0	1
1229305|F|0-52:C>A-52:C>A	chr4A	1	0	1
1229305|F|0-58:T>G-58:T>G	chr4A	1	0	1
5347964|F|0-6:C>T-6:C>T	chr7D	1	0	1
2290565|F|0-13:C>G-13:C>G	chr4D	1	0	2
1208679|F|0-57:A>G-57:A>G	chr6D	1	0	1
1204147|F|0-12:C>T-12:C>T	chr6A	1	0	1
7487774|F|0-6:A>T-6:A>T	chr4B	1	0	1
7487774|F|0-15:G>C-15:G>C	chr4B	1	0	1
7487774|F|0-17:C>T-17:C>T	chr4B	1	0	1
7487774|F|0-27:T>C-27:T>C	chr4B	1	0	1
1061961|F|0-59:G>A-59:G>A	chr6B	1	0	0
1083365|F|0-8:G>A-8:G>A	chr6D	1	0	1
3938179|F|0-35:C>T-35:C>T	chr6A	1	0	1
1338652|F|0-5:C>T-5:C>T	chr6D	1	0	1
1201274|F|0-9:A>C-9:A>C	chr6B	1	0	1
1230750|F|0-21:G>A-21:G>A	chr6A	1	0	1
1333586|F|0-13:C>T-13:C>T	chr7D	1	0	1
1216890|F|0-31:T>G-31:T>G	chr7B	1	0	1
992169|F|0-37:G>C-37:G>C	chr7A	1	0	1
1077356|F|0-33:A>C-33:A>C	chr2A	1	0	1
1077345|F|0-25:G>A-25:G>A	chr1D	1	0	1
1091147|F|0-8:A>T-8:A>T	chr7B	1	0	1
1049061|F|0-14:C>T-14:C>T	chr5D	1	0	0
1091147|F|0-37:T>G-37:T>G	chr7B	1	0	1
1049061|F|0-49:G>A-49:G>A	chr5D	1	0	0
4544261|F|0-14:G>T-14:G>T	chr2D	1	0	1
4993908|F|0-25:C>G-25:C>G	chr2B	1	0	1
4993908|F|0-28:C>T-28:C>T	chr2B	1	0	1
988044|F|0-8:A>G-8:A>G	chr2D	1	0	1
1238924|F|0-5:C>G-5:C>G	chr5B	1	0	1
1079002|F|0-33:G>A-33:G>A	chr5B	1	0	1
5579661|F|0-10:T>C-10:T>C	chr1D	1	0	1
4910211|F|0-12:G>C-12:G>C	chr1B	1	0	1
4910211|F|0-64:T>C-64:T>C	chr1B	1	0	1
2325115|F|0-15:T>C-15:T>C	chr4B	1	0	1
1161257|F|0-32:G>A-32:G>A	chr4A	1	0	1
1119923|F|0-6:T>G-6:T>G	chr2D	1	0	1
3941868|F|0-30:A>G-30:A>G	chr6B	1	0	1
1099129|F|0-8:A>G-8:A>G	chr1B	1	0	1
1092148|F|0-23:G>C-23:G>C	chr1D	1	0	1
1092148|F|0-55:T>C-55:T>C	chr1A	1	0	1
1092148|F|0-56:G>A-56:G>A	chr1D	1	0	1
997610|F|0-21:G>A-21:G>A	chr4A	1	0	1
1002654|F|0-22:C>T-22:C>T	chr4D	1	0	1
2246639|F|0-47:C>T-47:C>T	chr6D	1	0	1
5325018|F|0-36:G>T-36:G>T	chr6D	1	0	0
5325018|F|0-58:G>T-58:G>T	chr6D	1	0	0
3954746|F|0-11:A>T-11:A>T	chr6B	1	0	1
1068663|F|0-12:A>G-12:A>G	chr2D	1	0	1
5361455|F|0-8:A>C-8:A>C	chr4A	1	0	1
5579693|F|0-20:C>G-20:C>G	chr4D	1	0	1
1403326|F|0-35:T>G-35:T>G	chr6D	1	0	1
1023142|F|0-25:G>A-25:G>A	chr6D	1	0	1
1123934|F|0-52:G>T-52:G>T	chr4D	1	0	0
1261462|F|0-7:G>T-7:G>T	chr7D	1	0	1
1018096|F|0-19:T>C-19:T>C	chr2D	1	0	1
1026441|F|0-43:C>G-43:C>G	chr2B	1	0	1
4262086|F|0-17:C>T-17:C>T	chr5D	1	0	0
993148|F|0-12:A>G-12:A>G	chr7D	1	0	1
1010404|F|0-27:C>T-27:C>T	chr4B	1	0	2
1101884|F|0-8:A>G-8:A>G	chr5D	1	0	1
1088996|F|0-26:G>A-26:G>A	chr5A	1	0	1
2268312|F|0-15:C>A-15:C>A	chr4A	1	0	0
2268312|F|0-58:C>T-58:C>T	chr4A	1	0	0
4262721|F|0-26:T>G-26:T>G	chr7D	1	0	1
4262721|F|0-32:A>G-32:A>G	chr7D	1	0	1
3957007|F|0-59:A>G-59:A>G	chr7B	1	0	1
3957007|F|0-68:C>T-68:C>T	chr7B	1	0	1
1098259|F|0-7:C>T-7:C>T	chr5D	1	0	1
1098259|F|0-40:C>T-40:C>T	chr5D	1	0	1
1098259|F|0-52:G>C-52:G>C	chr5D	1	0	1
1092723|F|0-29:A>C-29:A>C	chr7D	1	0	1
1091647|F|0-36:C>A-36:C>A	chr7B	1	0	1
4002228|F|0-14:T>C-14:T>C	chr2B	1	0	1
3934391|F|0-21:A>G-21:A>G	chr2A	1	0	1
1862822|F|0-54:A>C-54:A>C	chr2B	1	0	1
1862822|F|0-59:A>C-59:A>C	chr2A	1	0	1
5000297|F|0-6:A>G-6:A>G	chr3A	1	0	1
2304254|F|0-18:C>G-18:C>G	chr1B	1	0	1
3941348|F|0-12:C>A-12:C>A	chr2B	1	0	1
25949778|F|0-17:A>G-17:A>G	chr2D	1	0	1
25949778|F|0-47:G>A-47:G>A	chr2D	1	0	1
987017|F|0-18:C>T-18:C>T	chr6D	1	0	1
987017|F|0-38:A>G-38:A>G	chr6D	1	0	1
5583129|F|0-8:C>G-8:C>G	chr7D	1	0	1
1694928|F|0-7:G>A-7:G>A	chr2A	1	0	1
1030960|F|0-29:G>A-29:G>A	chr6B	1	0	1
1203152|F|0-15:T>C-15:T>C	chr4D	1	0	1
7336071|F|0-5:C>T-5:C>T	chr2D	1	0	1
5354492|F|0-14:A>C-14:A>C	chr2A	1	0	1
7336071|F|0-62:T>G-62:T>G	chr2D	1	0	1
1115383|F|0-53:G>A-53:G>A	chr4A	1	0	1
1102989|F|0-8:G>A-8:G>A	chr7D	1	0	1
5006275|F|0-13:C>T-13:C>T	chr5D	1	0	1
1127636|F|0-8:T>C-8:T>C	chr5D	1	0	1
3021213|F|0-28:A>C-28:A>C	chr6D	1	0	1
1093345|F|0-64:G>A-64:G>A	chr1A	1	0	1
3029090|F|0-33:T>A-33:T>A	chr5B	1	0	0
1696537|F|0-9:A>T-9:A>T	chr5D	1	0	0
1696537|F|0-53:A>G-53:A>G	chr5D	1	0	0
1378101|F|0-14:A>C-14:A>C	chr3A	1	0	1
1201734|F|0-5:A>G-5:A>G	chr7D	1	0	1
6050382|F|0-17:T>G-17:T>G	chr4D	1	0	0
3945894|F|0-13:G>A-13:G>A	chr5D	1	0	1
1211740|F|0-28:C>G-28:C>G	chr7D	1	0	1
1211740|F|0-61:G>C-61:G>C	chr7D	1	0	1
3939140|F|0-49:A>C-49:A>C	chr5D	1	0	1
3939140|F|0-66:A>T-66:A>T	chr5D	1	0	1
3020990|F|0-38:G>C-38:G>C	chr5A	1	0	1
3023743|F|0-7:C>T-7:C>T	chr3B	1	0	1
2249233|F|0-26:G>C-26:G>C	chr6D	1	0	1
2249233|F|0-28:G>C-28:G>C	chr6D	1	0	1
7167999|F|0-9:G>A-9:G>A	chr2D	1	0	0
7167999|F|0-21:G>A-21:G>A	chr2D	1	0	2
995800|F|0-5:C>T-5:C>T	chr2B	1	0	1
995800|F|0-67:A>G-67:A>G	chr2A	1	0	1
4393903|F|0-32:G>C-32:G>C	chr7D	1	0	1
988364|F|0-8:G>C-8:G>C	chr5B	1	0	1
1694804|F|0-61:C>T-61:C>T	chr5B	1	0	0
1093821|F|0-28:C>T-28:C>T	chr3B	1	0	0
1093821|F|0-40:G>A-40:G>A	chr3B	1	0	2
1160400|F|0-51:A>T-51:A>T	chr6B	1	0	1
1083484|F|0-66:T>C-66:T>C	chr6A	1	0	1
4002495|F|0-35:G>A-35:G>A	chr1D	1	0	1
4261695|F|0-35:C>A-35:C>A	chr7D	1	0	2
4910803|F|0-31:G>A-31:G>A	chr3D	1	0	1
1202615|F|0-28:C>G-28:C>G	chr6B	1	0	1
980344|F|0-5:G>A-5:G>A	chr3B	1	0	1
1099800|F|0-14:G>C-14:G>C	chr6D	1	0	1
1100214|F|0-35:C>T-35:C>T	chr6B	1	0	1
6050236|F|0-37:T>C-37:T>C	chr2B	1	0	1
1698386|F|0-14:G>C-14:G>C	chr5D	1	0	1
1698386|F|0-39:C>T-39:C>T	chr5A	1	0	1
9724182|F|0-53:T>C-53:T>C	chr6B	1	0	1
1044846|F|0-23:C>G-23:C>G	chr2B	1	0	1
4981834|F|0-19:A>G-19:A>G	chr7D	1	0	1
5562969|F|0-6:G>T-6:G>T	chr7D	1	0	2
5562969|F|0-37:G>C-37:G>C	chr7D	1	0	2
5562969|F|0-56:G>A-56:G>A	chr7D	1	0	2
1707805|F|0-22:A>G-22:A>G	chr2B	1	0	1
1228855|F|0-11:G>T-11:G>T	chr5D	1	0	1
1019300|F|0-40:C>T-40:C>T	chr5D	1	0	1
1019300|F|0-52:G>A-52:G>A	chr5D	1	0	1
1008163|F|0-28:C>G-28:C>G	chr1A	1	0	1
7353452|F|0-47:G>A-47:G>A	chr1D	1	0	1
1377752|F|0-8:C>T-8:C>T	chr1B	1	0	1
1377752|F|0-12:G>T-12:G>T	chr1B	1	0	1
1021879|F|0-24:C>A-24:C>A	chr1D	1	0	1
1217611|F|0-7:C>T-7:C>T	chr3A	1	0	1
1221205|F|0-13:T>C-13:T>C	chr3D	1	0	1
1683059|F|0-44:G>T-44:G>T	chr3B	1	0	1
1095087|F|0-50:C>G-50:C>G	chr3B	1	0	1
5411780|F|0-35:G>C-35:G>C	chr3A	1	0	1
2252961|F|0-36:G>A-36:G>A	chr1B	1	0	1
990160|F|0-16:C>G-16:C>G	chr4D	1	0	2
1095880|F|0-40:C>G-40:C>G	chr6B	1	0	1
3064586|F|0-52:A>T-52:A>T	chr4B	1	0	0
7163457|F|0-8:T>A-8:T>A	chr5A	1	0	1
7163457|F|0-28:G>A-28:G>A	chr5A	1	0	1
1012971|F|0-35:A>G-35:A>G	chr4A	1	0	1
26674023|F|0-15:G>A-15:G>A	chr7B	1	0	1
1268611|F|0-32:C>T-32:C>T	chr4D	1	0	1
7162147|F|0-9:G>C-9:G>C	chr7D	1	0	2
1076341|F|0-11:G>A-11:G>A	chr7A	1	0	1
1090147|F|0-5:G>A-5:G>A	chr4A	1	0	1
1202473|F|0-61:A>G-61:A>G	chr7B	1	0	1
1249738|F|0-25:G>C-25:G>C	chr7B	1	0	1
2259115|F|0-11:A>C-11:A>C	chr6B	1	0	1
1124662|F|0-12:G>A-12:G>A	chr6A	1	0	1
5971550|F|0-41:T>A-41:T>A	chr6A	1	0	1
1081003|F|0-57:A>G-57:A>G	chr6D	1	0	1
19484306|F|0-59:C>T-59:C>T	chr6A	1	0	1
19484306|F|0-63:A>G-63:A>G	chr6A	1	0	1
1069659|F|0-34:T>C-34:T>C	chr6D	1	0	1
1069659|F|0-51:G>A-51:G>A	chr6D	1	0	1
1107159|F|0-32:T>A-32:T>A	chr5B	1	0	1
1167674|F|0-43:G>C-43:G>C	chr1B	1	0	1
5357877|F|0-24:G>C-24:G>C	chr2D	1	0	1
1292683|F|0-6:C>A-6:C>A	chr7D	1	0	1
1292683|F|0-38:C>T-38:C>T	chr7D	1	0	1
1060164|F|0-19:C>T-19:C>T	chr7D	1	0	1
1021722|F|0-7:G>A-7:G>A	chr5D	1	0	1
12776317|F|0-31:C>A-31:C>A	chr6B	1	0	1
1232084|F|0-12:T>A-12:T>A	chr2D	1	0	1
1232084|F|0-37:A>G-37:A>G	chr2D	1	0	1
1232084|F|0-59:G>T-59:G>T	chr2D	1	0	1
1232084|F|0-66:G>A-66:G>A	chr2D	1	0	1
1213559|F|0-21:A>C-21:A>C	chr3D	1	0	1
3941409|F|0-9:A>G-9:A>G	chr5B	1	0	1
3941409|F|0-12:C>T-12:C>T	chr5B	1	0	1
3941409|F|0-23:A>G-23:A>G	chr5B	1	0	1
1092880|F|0-54:A>C-54:A>C	chr6A	1	0	2
1025942|F|0-14:G>A-14:G>A	chr6A	1	0	1
1379411|F|0-64:C>G-64:C>G	chr1B	1	0	1
3957197|F|0-22:A>G-22:A>G	chr2D	1	0	1
6045191|F|0-25:G>C-25:G>C	chr2D	1	0	1
1044685|F|0-21:G>A-21:G>A	chr7A	1	0	1
1078113|F|0-26:C>T-26:C>T	chr5D	1	0	2
1154680|F|0-16:C>T-16:C>T	chr2B	1	0	1
1154680|F|0-52:A>G-52:A>G	chr2D	1	0	1
3572738|F|0-11:G>A-11:G>A	chr5D	1	0	1
1212802|F|0-41:T>C-41:T>C	chr7B	1	0	1
992871|F|0-13:G>T-13:G>T	chr5D	1	0	1
2306315|F|0-9:C>T-9:C>T	chr2A	1	0	1
1265965|F|0-13:A>G-13:A>G	chr3B	1	0	1
1193631|F|0-19:G>A-19:G>A	chr2D	1	0	1
4393765|F|0-26:C>T-26:C>T	chr2D	1	0	0
4393765|F|0-27:G>A-27:G>A	chr2D	1	0	0
4393765|F|0-29:G>C-29:G>C	chr2D	1	0	0
1229581|F|0-36:G>C-36:G>C	chr2B	1	0	1
1076165|F|0-24:T>C-24:T>C	chr2D	1	0	1
1118231|F|0-36:G>A-36:G>A	chr2B	1	0	1
2250701|F|0-26:G>A-26:G>A	chr1D	1	0	1
2250701|F|0-62:G>A-62:G>A	chr1D	1	0	1
1021258|F|0-8:G>C-8:G>C	chr7B	1	0	1
1021258|F|0-17:A>G-17:A>G	chr1B	1	0	1
1021258|F|0-35:G>A-35:G>A	chr7B	1	0	1
985696|F|0-16:C>T-16:C>T	chr1D	1	0	1
985696|F|0-68:G>A-68:G>A	chr1D	1	0	1
3947029|F|0-7:G>A-7:G>A	chr5D	1	0	0
1029718|F|0-8:G>T-8:G>T	chr4A	1	0	1
1029718|F|0-10:A>C-10:A>C	chr4B	1	0	1
1069017|F|0-45:C>G-45:C>G	chr2B	1	0	1
5368104|F|0-26:C>G-26:C>G	chr6A	1	0	1
1018308|F|0-54:C>T-54:C>T	chr2D	1	0	1
997935|F|0-13:G>A-13:G>A	chr2A	1	0	1
1094582|F|0-20:C>A-20:C>A	chr2A	1	0	1
1094582|F|0-62:G>C-62:G>C	chr2A	1	0	1
3026613|F|0-15:T>C-15:T>C	chr5D	1	0	1
2249902|F|0-14:C>T-14:C>T	chr4D	1	0	1
2249902|F|0-22:T>C-22:T>C	chr4D	1	0	1
1342355|F|0-11:C>G-11:C>G	chr3D	1	0	1
1091962|F|0-46:G>T-46:G>T	chr7D	1	0	1
1261397|F|0-10:T>C-10:T>C	chr7A	1	0	1
1160000|F|0-21:G>A-21:G>A	chr7A	1	0	1
1109586|F|0-48:T>C-48:T>C	chr7D	1	0	1
992947|F|0-57:G>A-57:G>A	chr7D	1	0	1
19484189|F|0-14:T>C-14:T>C	chr2B	1	0	1
1092135|F|0-65:T>A-65:T>A	chr2A	1	0	1
989018|F|0-35:C>A-35:C>A	chr2B	1	0	1
1063727|F|0-37:G>A-37:G>A	chr3D	1	0	1
1063727|F|0-42:T>C-42:T>C	chr3B	1	0	1
1025985|F|0-8:A>G-8:A>G	chr5D	1	0	1
2247870|F|0-49:C>G-49:C>G	chr2D	1	0	1
7902653|F|0-22:G>T-22:G>T	chr5B	1	0	1
1001274|F|0-25:G>A-25:G>A	chr6A	1	0	1
2371266|F|0-25:G>A-25:G>A	chr6D	1	0	1
2371266|F|0-61:C>T-61:C>T	chr6D	1	0	1
1251800|F|0-14:A>G-14:A>G	chr5A	1	0	1
1251800|F|0-19:G>T-19:G>T	chr5A	1	0	1
1095642|F|0-38:G>A-38:G>A	chr7A	1	0	1
1115516|F|0-16:A>G-16:A>G	chr3D	1	0	1
3027071|F|0-7:C>T-7:C>T	chr6B	1	0	1
3027543|F|0-18:C>T-18:C>T	chr6B	1	0	1
6047274|F|0-37:C>T-37:C>T	chr6B	1	0	1
3033165|F|0-32:C>T-32:C>T	chr4B	1	0	2
12692131|F|0-32:C>T-32:C>T	chr4A	1	0	1
1343250|F|0-32:T>C-32:T>C	chr1D	1	0	1
1375277|F|0-38:A>C-38:A>C	chr7D	1	0	1
1041702|F|0-6:C>T-6:C>T	chr4D	1	0	1
1041702|F|0-23:G>A-23:G>A	chr4D	1	0	1
3030733|F|0-15:T>C-15:T>C	chr7D	1	0	1
2244173|F|0-35:T>C-35:T>C	chr1D	1	0	1
1018656|F|0-23:T>C-23:T>C	chr1A	1	0	1
100162824|F|0-7:T>C-7:T>C	chr5D	1	0	1
4004945|F|0-7:T>C-7:T>C	chr5D	1	0	1
4004945|F|0-20:G>A-20:G>A	chr5D	1	0	1
1037648|F|0-34:C>G-34:C>G	chr7A	1	0	1
1022660|F|0-46:T>G-46:T>G	chr1D	1	0	1
1037648|F|0-47:C>G-47:C>G	chr7A	1	0	1
1022660|F|0-57:C>A-57:C>A	chr1A	1	0	1
1020635|F|0-40:T>G-40:T>G	chr1D	1	0	2
1020635|F|0-55:G>C-55:G>C	chr1D	1	0	2
983758|F|0-10:G>A-10:G>A	chr1B	1	0	1
2257100|F|0-48:G>A-48:G>A	chr1A	1	0	0
2260926|F|0-17:G>T-17:G>T	chr3A	1	0	0
1023636|F|0-8:G>A-8:G>A	chr1D	1	0	1
7333010|F|0-21:A>C-21:A>C	chr1D	1	0	1
991920|F|0-6:T>C-6:T>C	chr1D	1	0	1
998928|F|0-40:G>C-40:G>C	chr6B	1	0	1
1217150|F|0-10:T>C-10:T>C	chr1D	1	0	0
2366262|F|0-14:G>A-14:G>A	chr1D	1	0	2
1060134|F|0-17:A>C-17:A>C	chr1B	1	0	0
1078415|F|0-10:A>G-10:A>G	chr1A	1	0	1
1078415|F|0-44:C>T-44:C>T	chr1D	1	0	1
1163264|F|0-41:A>G-41:A>G	chr1A	1	0	1
1257670|F|0-35:C>T-35:C>T	chr1B	1	0	2
1272060|F|0-35:C>T-35:C>T	chr1D	1	0	1
3937949|F|0-16:A>G-16:A>G	chr1D	1	0	1
12780242|F|0-63:T>G-63:T>G	chr1D	1	0	1
1128695|F|0-29:A>G-29:A>G	chr6D	1	0	1
1039175|F|0-5:T>A-5:T>A	chr1B	1	0	1
1075777|F|0-8:G>A-8:G>A	chr1B	1	0	1
1007364|F|0-13:A>G-13:A>G	chr1B	1	0	0
1007364|F|0-55:G>A-55:G>A	chr1B	1	0	0
1696470|F|0-11:C>T-11:C>T	chr1D	1	0	2
1201024|F|0-29:C>G-29:C>G	chr1D	1	0	1
997377|F|0-5:G>C-5:G>C	chr1A	1	0	1
6047386|F|0-58:A>T-58:A>T	chr1D	1	0	1
2252437|F|0-11:G>A-11:G>A	chr1D	1	0	1
2252437|F|0-35:C>G-35:C>G	chr1D	1	0	1
1022410|F|0-60:G>A-60:G>A	chr1D	1	0	1
1022410|F|0-68:T>G-68:T>G	chr1B	1	0	1
1050924|F|0-10:G>C-10:G>C	chr1D	1	0	1
5579756|F|0-16:G>C-16:G>C	chr1A	1	0	1
1050924|F|0-19:G>C-19:G>C	chr1B	1	0	1
1050924|F|0-25:C>T-25:C>T	chr1D	1	0	1
1050924|F|0-67:C>A-67:C>A	chr1D	1	0	1
1252139|F|0-7:C>G-7:C>G	chr1B	1	0	1
1147808|F|0-42:C>T-42:C>T	chr1A	1	0	1
3026141|F|0-5:A>C-5:A>C	chr1D	1	0	1
3954099|F|0-27:T>C-27:T>C	chr1B	1	0	0
3941440|F|0-5:G>C-5:G>C	chr1D	1	0	2
2298162|F|0-25:T>C-25:T>C	chr1B	1	0	1
100158458|F|0-36:C>T-36:C>T	chr1D	1	0	1
1106679|F|0-21:G>A-21:G>A	chr1A	1	0	1
1106679|F|0-59:C>A-59:C>A	chr1A	1	0	1
4993487|F|0-27:G>A-27:G>A	chr1D	1	0	1
5971603|F|0-41:C>T-41:C>T	chr1B	1	0	1
997947|F|0-44:G>A-44:G>A	chr1D	1	0	1
1207849|F|0-39:T>C-39:T>C	chr1D	1	0	1
1275709|F|0-18:C>T-18:C>T	chr1D	1	0	0
1275709|F|0-61:G>A-61:G>A	chr1D	1	0	0
1209032|F|0-29:C>G-29:C>G	chr1B	1	0	0
2283814|F|0-17:G>C-17:G>C	chr1D	1	0	1
1238119|F|0-7:A>G-7:A>G	chr1D	1	0	1
3026459|F|0-10:A>G-10:A>G	chr1B	1	0	1
1118801|F|0-58:T>C-58:T>C	chr1A	1	0	1
3027857|F|0-26:G>A-26:G>A	chr1B	1	0	1
3026164|F|0-35:G>A-35:G>A	chr1D	1	0	1
12768859|F|0-35:G>T-35:G>T	chr1D	1	0	1
7900187|F|0-50:T>C-50:T>C	chr1A	1	0	1
1695270|F|0-34:A>G-34:A>G	chr1B	1	0	2
28620145|F|0-29:C>A-29:C>A	chr1D	1	0	1
3956000|F|0-15:G>C-15:G>C	chr1B	1	0	1
994321|F|0-16:C>G-16:C>G	chr1D	1	0	1
994321|F|0-29:C>A-29:C>A	chr1D	1	0	1
1042696|F|0-10:G>C-10:G>C	chr1D	1	0	1
1042696|F|0-46:C>G-46:C>G	chr1D	1	0	1
1143078|F|0-7:A>C-7:A>C	chr7D	1	0	1
1143078|F|0-24:C>T-24:C>T	chr7D	1	0	1
1143078|F|0-62:C>T-62:C>T	chr7D	1	0	1
3026331|F|0-10:G>T-10:G>T	chr1D	1	0	1
3026331|F|0-20:C>T-20:C>T	chr1D	1	0	1
6045785|F|0-17:C>G-17:C>G	chr1D	1	0	1
998551|F|0-49:G>T-49:G>T	chr1D	1	0	1
1167213|F|0-7:A>G-7:A>G	chr1A	1	0	1
1167213|F|0-31:G>C-31:G>C	chr1A	1	0	1
2299073|F|0-6:G>C-6:G>C	chr1D	1	0	1
998152|F|0-17:G>A-17:G>A	chr1B	1	0	1
1017611|F|0-11:G>T-11:G>T	chr1D	1	0	1
1017611|F|0-17:G>A-17:G>A	chr1B	1	0	1
1213145|F|0-43:C>T-43:C>T	chr1D	1	0	1
1025502|F|0-14:T>C-14:T>C	chr1D	1	0	1
1120372|F|0-43:C>T-43:C>T	chr7D	1	0	1
1158377|F|0-27:G>C-27:G>C	chr1D	1	0	2
1318611|F|0-18:C>T-18:C>T	chr1B	1	0	1
1128967|F|0-41:G>T-41:G>T	chr1D	1	0	1
991934|F|0-30:G>A-30:G>A	chr1B	1	0	1
991934|F|0-39:G>A-39:G>A	chr1B	1	0	1
1268487|F|0-8:A>G-8:A>G	chr7B	1	0	1
1230438|F|0-14:T>G-14:T>G	chr7D	1	0	1
1128599|F|0-8:T>G-8:T>G	chr1A	1	0	1
987197|F|0-28:T>C-28:T>C	chr1B	1	0	1
1128599|F|0-31:G>A-31:G>A	chr1A	1	0	1
1014911|F|0-13:C>G-13:C>G	chr1B	1	0	1
5369075|F|0-19:G>A-19:G>A	chr1A	1	0	1
1162710|F|0-28:C>G-28:C>G	chr1D	1	0	1
2256575|F|0-26:C>G-26:C>G	chr1D	1	0	1
4019082|F|0-16:C>G-16:C>G	chr1D	1	0	1
4019082|F|0-28:C>G-28:C>G	chr1D	1	0	1
1048895|F|0-14:A>G-14:A>G	chr2D	1	0	1
9723210|F|0-6:T>C-6:T>C	chr2D	1	0	1
1161594|F|0-19:C>G-19:C>G	chr1B	1	0	1
1090847|F|0-21:C>G-21:C>G	chr1D	1	0	1
1090847|F|0-38:G>A-38:G>A	chr1D	1	0	1
1048758|F|0-25:C>G-25:C>G	chr1D	1	0	1
1048758|F|0-50:A>G-50:A>G	chr1D	1	0	1
1126078|F|0-20:C>G-20:C>G	chr1A	1	0	1
1027705|F|0-11:G>A-11:G>A	chr1A	1	0	1
1262015|F|0-20:G>A-20:G>A	chr1B	1	0	1
1048511|F|0-44:G>A-44:G>A	chr1B	1	0	1
1153092|F|0-47:C>G-47:C>G	chr1A	1	0	1
1155225|F|0-8:C>G-8:C>G	chr7D	1	0	1
1155225|F|0-29:G>A-29:G>A	chr7D	1	0	1
1155225|F|0-47:C>G-47:C>G	chr7D	1	0	1
1713501|F|0-13:C>A-13:C>A	chr1B	1	0	1
1713501|F|0-25:C>G-25:C>G	chr1A	1	0	1
1182403|F|0-19:G>T-19:G>T	chr1D	1	0	1
1182403|F|0-28:C>A-28:C>A	chr1D	1	0	1
1212349|F|0-64:G>A-64:G>A	chr1A	1	0	1
2256569|F|0-18:T>C-18:T>C	chr1D	1	0	1
1128282|F|0-16:G>A-16:G>A	chr1B	1	0	1
1199799|F|0-36:G>A-36:G>A	chr1B	1	0	1
1199799|F|0-65:G>T-65:G>T	chr1B	1	0	1
1100678|F|0-9:T>C-9:T>C	chr1D	1	0	1
1101686|F|0-14:A>G-14:A>G	chr1A	1	0	1
4405923|F|0-7:G>A-7:G>A	chr3B	1	0	1
1166594|F|0-12:C>T-12:C>T	chr1B	1	0	1
1166594|F|0-33:A>G-33:A>G	chr1A	1	0	1
1166594|F|0-34:T>A-34:T>A	chr1B	1	0	1
1164254|F|0-62:G>C-62:G>C	chr1B	1	0	1
2279875|F|0-29:T>G-29:T>G	chr1A	1	0	1
2248501|F|0-10:C>T-10:C>T	chr1D	1	0	1
7338872|F|0-31:A>C-31:A>C	chr1B	1	0	1
986835|F|0-68:T>A-68:T>A	chr1D	1	0	2
1021733|F|0-47:G>A-47:G>A	chr1D	1	0	1
2252445|F|0-13:G>A-13:G>A	chr5D	1	0	1
1020717|F|0-24:T>C-24:T>C	chr1A	1	0	1
1020717|F|0-29:T>A-29:T>A	chr1A	1	0	1
1316239|F|0-32:T>C-32:T>C	chr1D	1	0	1
6046429|F|0-56:T>C-56:T>C	chr1B	1	0	1
1004470|F|0-42:A>T-42:A>T	chr1A	1	0	1
2340595|F|0-7:G>T-7:G>T	chr1D	1	0	1
2340595|F|0-31:C>A-31:C>A	chr1D	1	0	1
1024769|F|0-7:G>C-7:G>C	chr1A	1	0	1
1024769|F|0-46:G>C-46:G>C	chr1D	1	0	1
1007224|F|0-26:G>C-26:G>C	chr1D	1	0	1
1007224|F|0-49:A>C-49:A>C	chr1D	1	0	1
5324461|F|0-11:A>C-11:A>C	chr1D	1	0	1
1293395|F|0-20:G>C-20:G>C	chr1B	1	0	1
1695224|F|0-8:T>C-8:T>C	chr1D	1	0	1
1695224|F|0-52:A>C-52:A>C	chr1A	1	0	1
1062010|F|0-9:T>G-9:T>G	chr6D	1	0	1
1062010|F|0-21:C>A-21:C>A	chr6D	1	0	1
1863433|F|0-6:C>T-6:C>T	chr1A	1	0	1
1072585|F|0-13:A>G-13:A>G	chr5D	1	0	1
1072585|F|0-24:G>A-24:G>A	chr5D	1	0	1
2264535|F|0-34:T>G-34:T>G	chr1D	1	0	1
1213983|F|0-20:C>T-20:C>T	chr1D	1	0	0
5971516|F|0-23:G>A-23:G>A	chr1B	1	0	1
1213983|F|0-56:C>T-56:C>T	chr1D	1	0	2
984861|F|0-29:C>G-29:C>G	chr1A	1	0	1
5360590|F|0-26:C>T-26:C>T	chr1D	1	0	2
5360590|F|0-50:A>G-50:A>G	chr1D	1	0	2
1074921|F|0-10:C>T-10:C>T	chr1D	1	0	1
1074921|F|0-54:A>G-54:A>G	chr1D	1	0	1
1146671|F|0-46:C>T-46:C>T	chr1B	1	0	1
1089729|F|0-17:C>T-17:C>T	chr1D	1	0	1
1091350|F|0-5:G>C-5:G>C	chr1D	1	0	1
1095806|F|0-19:G>A-19:G>A	chr1B	1	0	1
1074182|F|0-53:G>C-53:G>C	chr1D	1	0	1
981720|F|0-34:G>C-34:G>C	chr1B	1	0	1
980765|F|0-65:C>G-65:C>G	chr1A	1	0	1
1362026|F|0-9:T>G-9:T>G	chr1B	1	0	1
1088836|F|0-16:C>T-16:C>T	chr1D	1	0	1
1036453|F|0-55:T>C-55:T>C	chr1A	1	0	1
1029726|F|0-7:G>A-7:G>A	chr1D	1	0	0
2290255|F|0-21:C>T-21:C>T	chr1D	1	0	0
2290255|F|0-60:C>T-60:C>T	chr1D	1	0	0
1127084|F|0-35:C>T-35:C>T	chr1D	1	0	1
1060520|F|0-65:A>C-65:A>C	chr1D	1	0	1
1022385|F|0-10:T>C-10:T>C	chr1D	1	0	1
1016328|F|0-14:G>T-14:G>T	chr1D	1	0	0
1016328|F|0-38:C>G-38:C>G	chr1D	1	0	0
1016328|F|0-62:A>G-62:A>G	chr1D	1	0	0
1206457|F|0-61:G>C-61:G>C	chr1B	1	0	2
3026049|F|0-23:A>G-23:A>G	chr1D	1	0	2
1089283|F|0-23:T>G-23:T>G	chr1A	1	0	1
1009692|F|0-23:A>G-23:A>G	chr1D	1	0	1
5361308|F|0-11:G>A-11:G>A	chr1A	1	0	1
1863497|F|0-22:G>A-22:G>A	chr1B	1	0	1
1134879|F|0-7:T>C-7:T>C	chr1D	1	0	1
1089135|F|0-44:G>C-44:G>C	chr1B	1	0	1
1393766|F|0-41:C>G-41:C>G	chr1D	1	0	1
5331447|F|0-16:G>C-16:G>C	chr1D	1	0	1
1140722|F|0-35:A>G-35:A>G	chr1A	1	0	1
7912994|F|0-35:A>G-35:A>G	chr1A	1	0	1
4008274|F|0-41:C>G-41:C>G	chr1D	1	0	1
2266406|F|0-11:C>G-11:C>G	chr1D	1	0	1
3024574|F|0-28:C>G-28:C>G	chr1D	1	0	1
998431|F|0-7:C>T-7:C>T	chr1D	1	0	1
998431|F|0-43:C>G-43:C>G	chr1B	1	0	1
2249204|F|0-37:G>A-37:G>A	chr1D	1	0	1
2249204|F|0-39:G>A-39:G>A	chr1D	1	0	1
1058787|F|0-5:G>A-5:G>A	chr1B	1	0	1
2295340|F|0-55:C>T-55:C>T	chr1D	1	0	1
3941275|F|0-26:G>C-26:G>C	chr1D	1	0	0
3941275|F|0-40:C>T-40:C>T	chr1D	1	0	0
1132188|F|0-52:T>G-52:T>G	chr1B	1	0	1
2316835|F|0-29:C>T-29:C>T	chr1A	1	0	1
977588|F|0-14:T>C-14:T>C	chr1B	1	0	1
979073|F|0-28:T>G-28:T>G	chr1D	1	0	1
1102168|F|0-5:T>G-5:T>G	chr1A	1	0	1
1102168|F|0-16:T>C-16:T>C	chr1A	1	0	1
4262855|F|0-9:G>A-9:G>A	chr1D	1	0	1
1240132|F|0-6:C>T-6:C>T	chr1D	1	0	1
1227040|F|0-7:G>T-7:G>T	chr1B	1	0	1
1227040|F|0-9:C>A-9:C>A	chr1B	1	0	1
4261686|F|0-13:C>G-13:C>G	chr1D	1	0	1
4261686|F|0-31:T>C-31:T>C	chr1D	1	0	1
1200779|F|0-45:G>A-45:G>A	chr1B	1	0	1
5001262|F|0-15:C>G-15:C>G	chr1B	1	0	1
5001262|F|0-30:C>G-30:C>G	chr1B	1	0	1
4022604|F|0-24:G>T-24:G>T	chr1B	1	0	1
1216624|F|0-11:G>A-11:G>A	chr1B	1	0	1
1091878|F|0-16:C>T-16:C>T	chr1B	1	0	1
4910244|F|0-58:C>G-58:C>G	chr1A	1	0	1
11315295|F|0-12:C>T-12:C>T	chr7D	1	0	1
1268075|F|0-28:A>G-28:A>G	chr1B	1	0	1
1007113|F|0-65:T>G-65:T>G	chr1A	1	0	1
2258923|F|0-16:G>A-16:G>A	chr1D	1	0	1
7166838|F|0-18:G>A-18:G>A	chr1B	1	0	1
1862688|F|0-59:G>A-59:G>A	chr1A	1	0	1
1101155|F|0-9:A>C-9:A>C	chr1B	1	0	1
2245656|F|0-17:G>A-17:G>A	chr1D	1	0	1
2241536|F|0-52:T>C-52:T>C	chr1D	1	0	1
2259455|F|0-10:A>G-10:A>G	chr1D	1	0	0
2259455|F|0-48:C>T-48:C>T	chr1D	1	0	0
2370464|F|0-11:C>A-11:C>A	chr1D	1	0	1
1103185|F|0-7:A>G-7:A>G	chr1B	1	0	1
1099689|F|0-44:C>T-44:C>T	chr1D	1	0	1
1716255|F|0-19:G>C-19:G>C	chr1B	1	0	1
2250555|F|0-49:C>T-49:C>T	chr3D	1	0	1
12768480|F|0-64:C>T-64:C>T	chr1B	1	0	0
1696929|F|0-29:G>A-29:G>A	chr1A	1	0	1
1696929|F|0-50:G>T-50:G>T	chr1A	1	0	1
1167323|F|0-40:C>T-40:C>T	chr1D	1	0	1
1200337|F|0-11:C>T-11:C>T	chr1D	1	0	1
1200337|F|0-38:G>C-38:G>C	chr1D	1	0	1
1218452|F|0-10:C>G-10:C>G	chr1D	1	0	1
1098284|F|0-29:A>C-29:A>C	chr1A	1	0	1
1076915|F|0-10:C>G-10:C>G	chr1B	1	0	1
1076915|F|0-32:A>T-32:A>T	chr1B	1	0	1
4910528|F|0-8:G>C-8:G>C	chr1B	1	0	1
4910528|F|0-33:C>T-33:C>T	chr1B	1	0	1
4664141|F|0-5:C>T-5:C>T	chr1B	1	0	1
4664141|F|0-50:A>C-50:A>C	chr1D	1	0	1
2258014|F|0-27:G>A-27:G>A	chr1A	1	0	1
3948194|F|0-8:A>C-8:A>C	chr1D	1	0	1
3948194|F|0-24:G>A-24:G>A	chr1D	1	0	1
3948194|F|0-29:G>C-29:G>C	chr1D	1	0	1
2313773|F|0-58:C>T-58:C>T	chr1D	1	0	0
7867599|F|0-26:C>A-26:C>A	chr1B	1	0	2
2249296|F|0-22:G>C-22:G>C	chr1A	1	0	1
2249296|F|0-26:G>C-26:G>C	chr1D	1	0	1
2249296|F|0-28:C>T-28:C>T	chr1D	1	0	1
3941114|F|0-37:G>A-37:G>A	chr1B	1	0	1
1091848|F|0-38:A>G-38:A>G	chr1A	1	0	1
988357|F|0-50:G>C-50:G>C	chr1B	1	0	1
1252529|F|0-8:A>G-8:A>G	chr1B	1	0	1
1061265|F|0-14:A>C-14:A>C	chr1D	1	0	1
1228871|F|0-22:G>C-22:G>C	chr1D	1	0	1
1224984|F|0-37:C>A-37:C>A	chr1B	1	0	1
1120978|F|0-11:C>G-11:C>G	chr1D	1	0	2
1086094|F|0-11:G>C-11:G>C	chr1B	1	0	1
1086094|F|0-20:G>A-20:G>A	chr1B	1	0	1
1122739|F|0-5:G>A-5:G>A	chr1B	1	0	1
1122739|F|0-11:G>C-11:G>C	chr1B	1	0	1
1122739|F|0-29:G>A-29:G>A	chr1B	1	0	1
3939539|F|0-24:G>T-24:G>T	chr7D	1	0	1
4262926|F|0-38:A>G-38:A>G	chr1A	1	0	1
1064534|F|0-44:C>T-44:C>T	chr1B	1	0	1
990516|F|0-40:C>T-40:C>T	chr1A	1	0	1
1258016|F|0-8:A>G-8:A>G	chr7A	1	0	1
1209925|F|0-56:T>G-56:T>G	chr7A	1	0	1
4543344|F|0-13:T>C-13:T>C	chr5D	1	0	1
1053736|F|0-26:A>G-26:A>G	chr1B	1	0	1
1053736|F|0-56:G>A-56:G>A	chr1B	1	0	1
3935609|F|0-26:C>G-26:C>G	chr1B	1	0	0
1668325|F|0-20:C>A-20:C>A	chr1B	1	0	1
5366915|F|0-8:C>G-8:C>G	chr1A	1	0	1
5366915|F|0-9:T>C-9:T>C	chr1A	1	0	1
5366915|F|0-16:C>G-16:C>G	chr1A	1	0	1
1125496|F|0-23:T>C-23:T>C	chr1D	1	0	1
1041292|F|0-16:G>A-16:G>A	chr1D	1	0	0
1041292|F|0-25:G>C-25:G>C	chr1D	1	0	0
1223188|F|0-58:G>C-58:G>C	chr6A	1	0	1
3033169|F|0-10:G>A-10:G>A	chr1B	1	0	0
3033169|F|0-43:C>T-43:C>T	chr1B	1	0	2
1024902|F|0-45:G>A-45:G>A	chr1D	1	0	1
1019321|F|0-16:G>C-16:G>C	chr1A	1	0	1
1019321|F|0-52:G>A-52:G>A	chr1D	1	0	0
3027624|F|0-5:G>A-5:G>A	chr1D	1	0	1
3951140|F|0-6:A>G-6:A>G	chr1A	1	0	1
3951140|F|0-30:A>G-30:A>G	chr1A	1	0	1
2251556|F|0-31:C>A-31:C>A	chr1D	1	0	0
2251556|F|0-67:G>C-67:G>C	chr1D	1	0	2
1136196|F|0-30:G>A-30:G>A	chr1D	1	0	0
3532896|F|0-7:T>C-7:T>C	chr7B	1	0	1
1116282|F|0-17:T>A-17:T>A	chr1B	1	0	0
1116282|F|0-34:C>T-34:C>T	chr1B	1	0	0
1116282|F|0-43:G>A-43:G>A	chr1B	1	0	2
1097897|F|0-6:G>A-6:G>A	chr1B	1	0	0
1097897|F|0-41:C>G-41:C>G	chr1B	1	0	0
1097897|F|0-50:C>T-50:C>T	chr1B	1	0	0
1001150|F|0-7:G>C-7:G>C	chr1A	1	0	1
1001150|F|0-13:G>C-13:G>C	chr1B	1	0	1
989876|F|0-32:C>G-32:C>G	chr1A	1	0	1
3935248|F|0-28:G>T-28:G>T	chr1D	1	0	1
1053988|F|0-20:G>C-20:G>C	chr1D	1	0	1
1053988|F|0-62:C>T-62:C>T	chr1D	1	0	1
100187039|F|0-68:G>T-68:G>T	chr1D	1	0	1
2252950|F|0-26:C>G-26:C>G	chr1D	1	0	1
3953180|F|0-31:A>G-31:A>G	chr1B	1	0	1
1043165|F|0-11:G>T-11:G>T	chr1A	1	0	1
3022206|F|0-30:C>T-30:C>T	chr1D	1	0	1
996139|F|0-17:A>C-17:A>C	chr1B	1	0	1
996139|F|0-26:G>T-26:G>T	chr1D	1	0	1
982837|F|0-9:T>C-9:T>C	chr1B	1	0	1
982837|F|0-22:C>T-22:C>T	chr1B	1	0	1
1048350|F|0-28:A>C-28:A>C	chr1D	1	0	1
2242419|F|0-39:A>G-39:A>G	chr4D	1	0	1
2296271|F|0-23:A>G-23:A>G	chr1B	1	0	1
7167814|F|0-29:G>C-29:G>C	chr1A	1	0	1
1056797|F|0-6:C>T-6:C>T	chr1B	1	0	1
1096122|F|0-24:C>A-24:C>A	chr1D	1	0	1
4990055|F|0-5:G>C-5:G>C	chr1B	1	0	1
5372976|F|0-16:C>T-16:C>T	chr1A	1	0	1
5581985|F|0-47:C>T-47:C>T	chr1D	1	0	1
12774525|F|0-50:T>C-50:T>C	chr1B	1	0	1
1260835|F|0-20:A>C-20:A>C	chr1A	1	0	1
1260835|F|0-58:C>G-58:C>G	chr1A	1	0	1
2330732|F|0-26:G>C-26:G>C	chr1D	1	0	1
1212241|F|0-8:A>G-8:A>G	chr1A	1	0	1
1206279|F|0-12:T>A-12:T>A	chr6D	1	0	1
1206279|F|0-28:G>A-28:G>A	chr6D	1	0	1
1206279|F|0-50:C>A-50:C>A	chr6D	1	0	1
3934782|F|0-67:C>A-67:C>A	chr1D	1	0	1
1072196|F|0-5:C>T-5:C>T	chr1A	1	0	1
988391|F|0-13:G>A-13:G>A	chr1A	1	0	1
988391|F|0-18:T>C-18:T>C	chr1A	1	0	1
7167819|F|0-8:G>A-8:G>A	chr1D	1	0	1
1094226|F|0-38:G>C-38:G>C	chr1D	1	0	1
1080297|F|0-10:C>T-10:C>T	chr1B	1	0	1
1022246|F|0-16:C>T-16:C>T	chr1A	1	0	1
3029332|F|0-7:G>A-7:G>A	chr5D	1	0	2
1087739|F|0-15:C>T-15:C>T	chr1D	1	0	1
2243783|F|0-18:T>A-18:T>A	chr1D	1	0	1
2243783|F|0-54:A>T-54:A>T	chr1D	1	0	1
2243783|F|0-57:T>A-57:T>A	chr1D	1	0	1
1079853|F|0-6:T>C-6:T>C	chr6A	1	0	1
1100306|F|0-9:C>T-9:C>T	chr6D	1	0	1
1100382|F|0-14:A>G-14:A>G	chr1A	1	0	1
1094760|F|0-20:C>G-20:C>G	chr1B	1	0	1
1084756|F|0-28:C>T-28:C>T	chr1D	1	0	1
1094760|F|0-68:C>G-68:C>G	chr1B	1	0	1
1063916|F|0-7:A>G-7:A>G	chr1D	1	0	1
1064295|F|0-13:C>T-13:C>T	chr1D	1	0	1
1056105|F|0-17:G>T-17:G>T	chr1B	1	0	1
1056105|F|0-37:G>A-37:G>A	chr1B	1	0	1
1347421|F|0-7:A>G-7:A>G	chr1A	1	0	1
2262698|F|0-28:G>C-28:G>C	chr1D	1	0	0
1069871|F|0-6:T>G-6:T>G	chr1A	1	0	1
1117334|F|0-9:A>T-9:A>T	chr1D	1	0	1
1069871|F|0-46:G>A-46:G>A	chr1A	1	0	1
1059027|F|0-24:C>G-24:C>G	chr1B	1	0	1
1059027|F|0-25:A>T-25:A>T	chr1B	1	0	1
992478|F|0-19:G>C-19:G>C	chr4B	1	0	1
992478|F|0-28:G>A-28:G>A	chr4B	1	0	1
2349699|F|0-8:C>G-8:C>G	chr1B	1	0	1
5323886|F|0-20:C>G-20:C>G	chr1D	1	0	1
998622|F|0-8:T>C-8:T>C	chr1D	1	0	1
1230034|F|0-30:G>A-30:G>A	chr1B	1	0	1
6047341|F|0-6:C>T-6:C>T	chr1B	1	0	1
100181969|F|0-34:G>C-34:G>C	chr1A	1	0	1
1125905|F|0-8:C>T-8:C>T	chr1D	1	0	1
1125905|F|0-56:C>A-56:C>A	chr1D	1	0	1
3020863|F|0-31:T>C-31:T>C	chr1A	1	0	2
4262734|F|0-14:G>A-14:G>A	chr1D	1	0	2
1001027|F|0-8:T>C-8:T>C	chr1A	1	0	1
3027431|F|0-5:T>G-5:T>G	chr1B	1	0	1
3025944|F|0-6:T>C-6:T>C	chr1D	1	0	1
3027431|F|0-13:T>C-13:T>C	chr1B	1	0	1
3027431|F|0-28:C>G-28:C>G	chr1B	1	0	1
1092578|F|0-20:C>T-20:C>T	chr7D	1	0	1
1092578|F|0-26:C>T-26:C>T	chr7D	1	0	1
23919352|F|0-8:C>T-8:C>T	chr7D	1	0	1
23919352|F|0-34:C>T-34:C>T	chr7D	1	0	1
7150886|F|0-34:C>T-34:C>T	chr7B	1	0	1
1072922|F|0-7:C>T-7:C>T	chr7B	1	0	1
1088271|F|0-10:C>A-10:C>A	chr1A	1	0	1
1089557|F|0-59:C>T-59:C>T	chr1B	1	0	1
3956664|F|0-31:C>G-31:C>G	chr1D	1	0	1
2276722|F|0-38:T>C-38:T>C	chr1B	1	0	1
1168893|F|0-43:C>G-43:C>G	chr1B	1	0	1
3222313|F|0-5:G>A-5:G>A	chr1A	1	0	1
1864312|F|0-32:G>A-32:G>A	chr1D	1	0	1
7331683|F|0-5:T>C-5:T>C	chr1B	1	0	1
1005938|F|0-17:G>A-17:G>A	chr1D	1	0	1
1092922|F|0-14:C>T-14:C>T	chr1A	1	0	1
1092922|F|0-46:C>T-46:C>T	chr1A	1	0	1
1088730|F|0-26:T>C-26:T>C	chr1B	1	0	1
1062823|F|0-46:C>A-46:C>A	chr1B	1	0	1
1061423|F|0-14:G>C-14:G>C	chr1D	1	0	1
1061423|F|0-23:C>T-23:C>T	chr1D	1	0	1
1061423|F|0-41:G>C-41:G>C	chr1D	1	0	1
100091178|F|0-44:C>T-44:C>T	chr1D	1	0	1
2245281|F|0-17:G>A-17:G>A	chr1D	1	0	1
2245281|F|0-56:C>T-56:C>T	chr1D	1	0	1
1020188|F|0-23:C>A-23:C>A	chr1D	1	0	2
1020188|F|0-52:G>A-52:G>A	chr1D	1	0	0
988851|F|0-33:G>C-33:G>C	chr1D	1	0	1
1093817|F|0-56:T>C-56:T>C	chr1D	1	0	1
3955579|F|0-25:C>T-25:C>T	chr1D	1	0	1
25258735|F|0-13:C>T-13:C>T	chr1D	1	0	1
1206632|F|0-22:G>T-22:G>T	chr1A	1	0	1
1201361|F|0-41:C>G-41:C>G	chr1D	1	0	1
1201361|F|0-62:G>A-62:G>A	chr1D	1	0	1
1334888|F|0-36:G>A-36:G>A	chr1B	1	0	1
3023390|F|0-12:C>T-12:C>T	chr1B	1	0	1
3023390|F|0-20:A>G-20:A>G	chr1B	1	0	1
5000974|F|0-12:G>T-12:G>T	chr1A	1	0	1
1023728|F|0-19:G>C-19:G>C	chr1D	1	0	1
1095582|F|0-29:A>G-29:A>G	chr6B	1	0	1
3954247|F|0-5:C>T-5:C>T	chr1D	1	0	1
983811|F|0-40:T>C-40:T>C	chr1D	1	0	1
1246170|F|0-8:C>T-8:C>T	chr1D	1	0	1
2294463|F|0-29:T>C-29:T>C	chr1D	1	0	1
7161899|F|0-5:G>A-5:G>A	chr1B	1	0	0
1092271|F|0-29:T>C-29:T>C	chr1D	1	0	1
7165965|F|0-10:G>T-10:G>T	chr1A	1	0	1
4911223|F|0-12:G>C-12:G>C	chr1B	1	0	1
1020494|F|0-6:G>A-6:G>A	chr1D	1	0	1
1110983|F|0-5:C>A-5:C>A	chr1B	1	0	1
1108662|F|0-5:C>A-5:C>A	chr1A	1	0	1
3026408|F|0-20:C>G-20:C>G	chr1D	1	0	1
998279|F|0-27:C>T-27:C>T	chr1A	1	0	1
3936729|F|0-5:G>A-5:G>A	chr1D	1	0	2
3936729|F|0-16:G>A-16:G>A	chr1D	1	0	0
3936729|F|0-17:G>A-17:G>A	chr1D	1	0	2
3026430|F|0-8:A>C-8:A>C	chr1D	1	0	1
3026715|F|0-31:C>G-31:C>G	chr1B	1	0	1
3026715|F|0-38:A>G-38:A>G	chr1B	1	0	1
1042145|F|0-42:G>T-42:G>T	chr1D	1	0	1
1042145|F|0-53:G>C-53:G>C	chr1D	1	0	1
1164840|F|0-11:C>T-11:C>T	chr2D	1	0	1
1014247|F|0-5:A>T-5:A>T	chr1B	1	0	1
1014247|F|0-22:C>T-22:C>T	chr1B	1	0	1
1698524|F|0-29:A>T-29:A>T	chr1D	1	0	1
1698524|F|0-58:C>T-58:C>T	chr1D	1	0	1
4002663|F|0-5:T>C-5:T>C	chr5B	1	0	1
1203768|F|0-21:C>T-21:C>T	chr3B	1	0	0
1203768|F|0-27:A>G-27:A>G	chr3B	1	0	0
992942|F|0-14:G>C-14:G>C	chr1A	1	0	1
3943242|F|0-12:G>T-12:G>T	chr4D	1	0	1
1209291|F|0-13:C>G-13:C>G	chr1D	1	0	1
4990810|F|0-23:C>T-23:C>T	chr1A	1	0	1
993221|F|0-66:C>A-66:C>A	chr1D	1	0	1
7902295|F|0-8:G>C-8:G>C	chr1B	1	0	1
4262240|F|0-16:G>C-16:G>C	chr1D	1	0	2
1219338|F|0-10:C>G-10:C>G	chr1A	1	0	1
1219338|F|0-25:G>C-25:G>C	chr1A	1	0	1
1219338|F|0-38:C>A-38:C>A	chr1A	1	0	1
1013786|F|0-31:G>T-31:G>T	chr1A	1	0	1
1219090|F|0-8:C>G-8:C>G	chr1D	1	0	2
999320|F|0-11:C>G-11:C>G	chr1A	1	0	1
1165563|F|0-12:G>T-12:G>T	chr1D	1	0	1
2244217|F|0-20:G>C-20:G>C	chr1D	1	0	1
1089717|F|0-32:C>G-32:C>G	chr1D	1	0	1
1065058|F|0-59:C>T-59:C>T	chr1B	1	0	1
1133887|F|0-17:G>C-17:G>C	chr1B	1	0	1
1133887|F|0-20:A>T-20:A>T	chr1B	1	0	1
3022508|F|0-19:G>C-19:G>C	chr1D	1	0	2
1095076|F|0-7:C>G-7:C>G	chr1A	1	0	1
1696798|F|0-49:C>T-49:C>T	chr1D	1	0	1
1000927|F|0-8:C>T-8:C>T	chr1A	1	0	1
995441|F|0-18:G>C-18:G>C	chr1D	1	0	1
100174368|F|0-31:T>C-31:T>C	chr1A	1	0	1
2260271|F|0-33:C>T-33:C>T	chr1A	1	0	1
2260271|F|0-59:C>T-59:C>T	chr1A	1	0	1
2271963|F|0-8:C>T-8:C>T	chr1D	1	0	2
2271963|F|0-46:C>T-46:C>T	chr1D	1	0	2
1217542|F|0-51:C>G-51:C>G	chr1B	1	0	1
1032971|F|0-20:G>C-20:G>C	chr1D	1	0	1
3960537|F|0-10:G>A-10:G>A	chr1A	1	0	0
3960537|F|0-13:G>A-13:G>A	chr1A	1	0	0
3960537|F|0-23:A>T-23:A>T	chr1A	1	0	2
3960537|F|0-25:C>T-25:C>T	chr1A	1	0	0
5580092|F|0-5:G>A-5:G>A	chr1B	1	0	1
2323335|F|0-52:C>T-52:C>T	chr1B	1	0	0
2323335|F|0-65:C>T-65:C>T	chr1B	1	0	0
1229182|F|0-13:G>A-13:G>A	chr7A	1	0	1
1229182|F|0-30:C>T-30:C>T	chr7A	1	0	1
1368785|F|0-19:T>C-19:T>C	chr7A	1	0	1
2242468|F|0-5:A>G-5:A>G	chr1D	1	0	1
2253772|F|0-19:C>T-19:C>T	chr1A	1	0	1
2242468|F|0-45:A>G-45:A>G	chr1D	1	0	1
2254316|F|0-46:C>T-46:C>T	chr1B	1	0	1
998213|F|0-11:G>A-11:G>A	chr1D	1	0	1
1864058|F|0-14:C>G-14:C>G	chr1B	1	0	1
1698002|F|0-7:A>G-7:A>G	chr1D	1	0	1
989353|F|0-6:T>A-6:T>A	chr1D	1	0	0
12683156|F|0-17:T>C-17:T>C	chr1A	1	0	1
12683156|F|0-50:C>T-50:C>T	chr1A	1	0	1
1385941|F|0-58:G>T-58:G>T	chr1B	1	0	1
1067023|F|0-11:C>G-11:C>G	chr1B	1	0	1
1067023|F|0-22:T>A-22:T>A	chr1B	1	0	1
1219506|F|0-6:C>G-6:C>G	chr1D	1	0	1
1217302|F|0-7:T>C-7:T>C	chr1A	1	0	1
1217302|F|0-18:G>C-18:G>C	chr1A	1	0	1
2344210|F|0-34:A>C-34:A>C	chr1B	1	0	1
2281926|F|0-28:G>C-28:G>C	chr1A	1	0	1
1102363|F|0-5:A>G-5:A>G	chr1D	1	0	0
1102363|F|0-62:G>C-62:G>C	chr1D	1	0	0
1023519|F|0-58:G>C-58:G>C	chr7A	1	0	1
1092192|F|0-12:G>T-12:G>T	chr1B	1	0	1
1092192|F|0-13:C>T-13:C>T	chr1B	1	0	1
1696577|F|0-10:C>G-10:C>G	chr1A	1	0	1
1079000|F|0-5:G>T-5:G>T	chr1D	1	0	1
1079000|F|0-35:G>T-35:G>T	chr1D	1	0	1
1096626|F|0-35:G>A-35:G>A	chr1D	1	0	1
6036220|F|0-11:G>A-11:G>A	chr1D	1	0	1
1199979|F|0-32:A>G-32:A>G	chr1A	1	0	1
1199979|F|0-47:C>T-47:C>T	chr1A	1	0	1
6036220|F|0-51:C>T-51:C>T	chr1D	1	0	1
12768972|F|0-13:A>G-13:A>G	chr1B	1	0	1
4394794|F|0-22:G>A-22:G>A	chr5B	1	0	2
3953325|F|0-16:C>T-16:C>T	chr1D	1	0	2
1130132|F|0-58:C>G-58:C>G	chr1A	1	0	1
1118189|F|0-29:G>C-29:G>C	chr1B	1	0	1
1074437|F|0-50:G>T-50:G>T	chr1A	1	0	1
1126100|F|0-68:T>C-68:T>C	chr1D	1	0	1
3945159|F|0-24:C>T-24:C>T	chr1A	1	0	1
1021721|F|0-30:G>A-30:G>A	chr1D	1	0	0
1021721|F|0-39:C>T-39:C>T	chr1D	1	0	2
1021721|F|0-46:T>C-46:T>C	chr1D	1	0	2
3961212|F|0-9:C>G-9:C>G	chr1D	1	0	1
1229549|F|0-38:A>G-38:A>G	chr1A	1	0	1
1218081|F|0-9:G>A-9:G>A	chr1A	1	0	1
1201201|F|0-5:C>T-5:C>T	chr1B	1	0	1
1201201|F|0-48:G>C-48:G>C	chr1B	1	0	1
1119198|F|0-30:T>G-30:T>G	chr1B	1	0	1
5325292|F|0-13:T>C-13:T>C	chr1A	1	0	1
5011006|F|0-13:C>G-13:C>G	chr1B	1	0	1
994834|F|0-49:A>G-49:A>G	chr1A	1	0	1
1264048|F|0-9:C>A-9:C>A	chr1A	1	0	1
1055152|F|0-9:C>T-9:C>T	chr1D	1	0	1
1152732|F|0-17:C>T-17:C>T	chr1D	1	0	1
4991267|F|0-11:T>G-11:T>G	chr1D	1	0	1
1027278|F|0-31:C>G-31:C>G	chr1D	1	0	1
3950580|F|0-25:C>A-25:C>A	chr1D	1	0	2
1089688|F|0-7:G>T-7:G>T	chr1D	1	0	0
1089688|F|0-41:C>G-41:C>G	chr1D	1	0	0
2287719|F|0-26:G>A-26:G>A	chr1B	1	0	0
2287719|F|0-45:G>A-45:G>A	chr1B	1	0	0
1205865|F|0-19:A>G-19:A>G	chr1B	1	0	1
5582399|F|0-19:C>G-19:C>G	chr1D	1	0	1
5582399|F|0-31:T>G-31:T>G	chr1B	1	0	1
1000589|F|0-14:G>C-14:G>C	chr1A	1	0	1
1152757|F|0-41:T>C-41:T>C	chr1B	1	0	1
1000589|F|0-44:G>C-44:G>C	chr1A	1	0	1
1695391|F|0-13:C>G-13:C>G	chr1D	1	0	1
7865094|F|0-50:C>G-50:C>G	chr1A	1	0	1
1178758|F|0-37:C>G-37:C>G	chr1A	1	0	1
1178758|F|0-67:C>T-67:C>T	chr1A	1	0	1
17568760|F|0-14:C>G-14:C>G	chr1D	1	0	1
1164920|F|0-10:T>A-10:T>A	chr6B	1	0	1
4262260|F|0-7:G>C-7:G>C	chr1D	1	0	1
4262260|F|0-25:G>A-25:G>A	chr1D	1	0	1
2255734|F|0-5:A>G-5:A>G	chr1D	1	0	1
4006226|F|0-8:G>A-8:G>A	chr1A	1	0	1
2255734|F|0-38:G>A-38:G>A	chr1D	1	0	1
1092699|F|0-17:G>A-17:G>A	chr1B	1	0	1
1211582|F|0-20:G>A-20:G>A	chr1D	1	0	1
1211582|F|0-62:C>T-62:C>T	chr1D	1	0	1
1256919|F|0-34:C>T-34:C>T	chr1D	1	0	1
1104333|F|0-37:C>T-37:C>T	chr1B	1	0	1
1068928|F|0-29:A>C-29:A>C	chr1A	1	0	1
1020980|F|0-34:G>A-34:G>A	chr1D	1	0	1
1068928|F|0-50:G>A-50:G>A	chr1A	1	0	1
1093424|F|0-31:G>A-31:G>A	chr2A	1	0	1
2262138|F|0-7:G>T-7:G>T	chr2D	1	0	1
2262138|F|0-16:T>C-16:T>C	chr2D	1	0	1
3944557|F|0-58:G>C-58:G>C	chr2A	1	0	1
3944557|F|0-64:C>G-64:C>G	chr2A	1	0	1
1696689|F|0-20:C>G-20:C>G	chr1D	1	0	1
1014715|F|0-13:C>G-13:C>G	chr1A	1	0	1
1734016|F|0-7:G>A-7:G>A	chr1B	1	0	1
1694690|F|0-22:G>C-22:G>C	chr1D	1	0	1
1215329|F|0-16:A>T-16:A>T	chr1D	1	0	1
1247893|F|0-13:C>G-13:C>G	chr1D	1	0	1
7331449|F|0-38:A>G-38:A>G	chr1A	1	0	1
1082056|F|0-46:G>C-46:G>C	chr1D	1	0	1
2296750|F|0-9:T>G-9:T>G	chr1B	1	0	1
987878|F|0-65:C>G-65:C>G	chr1D	1	0	2
3943871|F|0-7:G>C-7:G>C	chr1D	1	0	2
3959201|F|0-5:C>T-5:C>T	chr1D	1	0	0
3022866|F|0-11:C>G-11:C>G	chr1D	1	0	1
3022866|F|0-38:C>T-38:C>T	chr1D	1	0	1
989113|F|0-62:G>A-62:G>A	chr1D	1	0	1
3953780|F|0-17:C>T-17:C>T	chr1D	1	0	1
1075445|F|0-55:A>T-55:A>T	chr1A	1	0	1
3938956|F|0-7:G>T-7:G>T	chr1D	1	0	2
2242168|F|0-7:C>G-7:C>G	chr1D	1	0	1
3024203|F|0-22:A>G-22:A>G	chr1A	1	0	1
3939655|F|0-55:A>C-55:A>C	chr1B	1	0	1
4990296|F|0-5:A>C-5:A>C	chr1B	1	0	1
4990296|F|0-34:C>T-34:C>T	chr1B	1	0	1
2258729|F|0-11:G>A-11:G>A	chr1D	1	0	1
2258729|F|0-16:C>T-16:C>T	chr1A	1	0	1
2247100|F|0-11:G>A-11:G>A	chr1D	1	0	1
2247100|F|0-18:C>T-18:C>T	chr1A	1	0	1
5368847|F|0-7:G>A-7:G>A	chr1A	1	0	1
4262426|F|0-26:G>A-26:G>A	chr1D	1	0	1
4262426|F|0-35:A>G-35:A>G	chr1B	1	0	1
3955445|F|0-11:G>C-11:G>C	chr1D	1	0	0
6042857|F|0-17:G>A-17:G>A	chr1B	1	0	1
6042857|F|0-33:T>A-33:T>A	chr1B	1	0	1
1667947|F|0-22:G>T-22:G>T	chr1D	1	0	1
1017082|F|0-7:C>G-7:C>G	chr1D	1	0	1
1096014|F|0-10:A>G-10:A>G	chr1D	1	0	1
1096014|F|0-17:G>A-17:G>A	chr1D	1	0	1
1093710|F|0-62:T>G-62:T>G	chr1A	1	0	1
1091187|F|0-16:A>G-16:A>G	chr1B	1	0	1
1178336|F|0-16:A>G-16:A>G	chr1B	1	0	1
1862984|F|0-27:T>C-27:T>C	chr1B	1	0	1
1862984|F|0-59:G>C-59:G>C	chr1B	1	0	1
2253953|F|0-25:C>G-25:C>G	chr1D	1	0	1
2253953|F|0-31:G>A-31:G>A	chr1D	1	0	1
1136547|F|0-12:A>T-12:A>T	chr1B	1	0	1
1136547|F|0-44:G>C-44:G>C	chr1B	1	0	1
18732687|F|0-11:C>G-11:C>G	chr1B	1	0	1
18732687|F|0-62:G>C-62:G>C	chr1B	1	0	1
1070457|F|0-41:C>T-41:C>T	chr1A	1	0	1
1070457|F|0-56:C>T-56:C>T	chr1A	1	0	1
1069454|F|0-59:T>C-59:T>C	chr1D	1	0	1
1026114|F|0-8:G>A-8:G>A	chr1D	1	0	0
1026114|F|0-38:G>C-38:G>C	chr1D	1	0	2
998814|F|0-46:C>G-46:C>G	chr1D	1	0	1
1023337|F|0-9:A>G-9:A>G	chr1B	1	0	1
100139847|F|0-7:A>G-7:A>G	chr1D	1	0	1
2255853|F|0-8:T>A-8:T>A	chr1D	1	0	1
1250878|F|0-10:A>G-10:A>G	chr1D	1	0	1
1250878|F|0-34:C>T-34:C>T	chr1D	1	0	1
1297395|F|0-16:G>T-16:G>T	chr1B	1	0	1
1126366|F|0-7:C>T-7:C>T	chr1B	1	0	1
1126366|F|0-13:C>T-13:C>T	chr1B	1	0	1
1126366|F|0-59:T>C-59:T>C	chr1A	1	0	1
4009979|F|0-5:A>C-5:A>C	chr1A	1	0	1
4009979|F|0-6:A>G-6:A>G	chr1A	1	0	1
1203286|F|0-5:C>T-5:C>T	chr7D	1	0	1
1023072|F|0-10:T>C-10:T>C	chr1B	1	0	1
1074058|F|0-32:A>G-32:A>G	chr1B	1	0	1
1114947|F|0-5:G>C-5:G>C	chr1A	1	0	1
1117712|F|0-23:G>C-23:G>C	chr1D	1	0	1
1114848|F|0-65:G>C-65:G>C	chr1B	1	0	1
1256135|F|0-60:A>G-60:A>G	chr1D	1	0	1
12683283|F|0-48:C>G-48:C>G	chr1D	1	0	1
3033388|F|0-8:C>A-8:C>A	chr1D	1	0	0
1350946|F|0-10:C>T-10:C>T	chr1A	1	0	1
1863277|F|0-5:G>C-5:G>C	chr1B	1	0	1
1863277|F|0-43:C>T-43:C>T	chr1B	1	0	1
11913152|F|0-15:C>G-15:C>G	chr1A	1	0	1
1075430|F|0-35:A>T-35:A>T	chr1D	1	0	1
1004688|F|0-43:C>T-43:C>T	chr1B	1	0	1
1004688|F|0-50:G>C-50:G>C	chr1D	1	0	1
1121130|F|0-35:A>C-35:A>C	chr1D	1	0	1
7161252|F|0-24:C>G-24:C>G	chr1B	1	0	1
1125284|F|0-18:C>T-18:C>T	chr1A	1	0	1
1125284|F|0-21:C>T-21:C>T	chr1A	1	0	1
1090419|F|0-40:C>T-40:C>T	chr1B	1	0	1
1125263|F|0-52:C>G-52:C>G	chr1D	1	0	1
1090419|F|0-58:G>T-58:G>T	chr1B	1	0	1
1144420|F|0-17:C>T-17:C>T	chr1D	1	0	1
1144420|F|0-21:A>G-21:A>G	chr1B	1	0	1
25258784|F|0-26:C>A-26:C>A	chr1B	1	0	1
7911664|F|0-39:C>T-39:C>T	chr1A	1	0	1
1022310|F|0-5:G>C-5:G>C	chr1D	1	0	1
1022310|F|0-53:C>T-53:C>T	chr1D	1	0	1
1302930|F|0-54:A>T-54:A>T	chr1B	1	0	1
1027592|F|0-36:A>C-36:A>C	chr1D	1	0	1
1245963|F|0-62:G>A-62:G>A	chr1D	1	0	2
1210122|F|0-21:A>G-21:A>G	chr1D	1	0	1
981621|F|0-67:C>A-67:C>A	chr1A	1	0	1
3222323|F|0-8:A>C-8:A>C	chr1A	1	0	1
3222323|F|0-62:C>T-62:C>T	chr1A	1	0	1
2252023|F|0-41:G>A-41:G>A	chr1D	1	0	1
5324305|F|0-63:A>T-63:A>T	chr1B	1	0	1
1276168|F|0-11:A>T-11:A>T	chr1B	1	0	1
1276168|F|0-29:C>T-29:C>T	chr1B	1	0	1
1714072|F|0-27:A>G-27:A>G	chr1B	1	0	0
1259623|F|0-27:G>T-27:G>T	chr1B	1	0	1
6039815|F|0-53:A>C-53:A>C	chr1B	1	0	1
1129674|F|0-13:C>A-13:C>A	chr1D	1	0	1
992114|F|0-34:C>A-34:C>A	chr1D	1	0	1
3956546|F|0-15:A>G-15:A>G	chr1D	1	0	1
3956546|F|0-22:C>G-22:C>G	chr1B	1	0	1
995704|F|0-41:G>A-41:G>A	chr1D	1	0	0
1127682|F|0-19:G>A-19:G>A	chr1B	1	0	1
1143493|F|0-15:T>C-15:T>C	chr1A	1	0	1
100093808|F|0-29:C>G-29:C>G	chr1D	1	0	1
4396300|F|0-29:C>G-29:C>G	chr1D	1	0	1
4396300|F|0-32:G>A-32:G>A	chr1D	1	0	1
4261551|F|0-10:G>C-10:G>C	chr1B	1	0	1
3935806|F|0-19:C>T-19:C>T	chr1D	1	0	1
2264140|F|0-68:C>T-68:C>T	chr1B	1	0	1
2283042|F|0-22:C>A-22:C>A	chr1A	1	0	1
1262569|F|0-23:C>G-23:C>G	chr1D	1	0	1
2297270|F|0-8:G>T-8:G>T	chr1B	1	0	1
1021257|F|0-54:C>A-54:C>A	chr1A	1	0	1
1189726|F|0-60:C>G-60:C>G	chr1B	1	0	1
1201985|F|0-66:G>A-66:G>A	chr1D	1	0	1
3027618|F|0-8:G>T-8:G>T	chr1B	1	0	1
3027618|F|0-16:T>G-16:T>G	chr1B	1	0	1
1018298|F|0-56:T>C-56:T>C	chr1D	1	0	1
1018298|F|0-60:C>T-60:C>T	chr1B	1	0	1
1127212|F|0-65:G>A-65:G>A	chr1D	1	0	1
1102793|F|0-29:C>G-29:C>G	chr1D	1	0	1
3021303|F|0-10:G>A-10:G>A	chr1B	1	0	1
980037|F|0-37:A>G-37:A>G	chr7D	1	0	1
1862417|F|0-30:T>A-30:T>A	chr1D	1	0	0
1862417|F|0-44:C>G-44:C>G	chr1D	1	0	2
1091183|F|0-23:T>C-23:T>C	chr1B	1	0	1
1024457|F|0-26:G>C-26:G>C	chr1B	1	0	1
1045419|F|0-23:C>A-23:C>A	chr1B	1	0	1
4262644|F|0-41:G>T-41:G>T	chr1D	1	0	0
3027312|F|0-19:C>G-19:C>G	chr1B	1	0	1
1696212|F|0-17:T>G-17:T>G	chr1D	1	0	1
1696212|F|0-45:G>C-45:G>C	chr1B	1	0	1
983328|F|0-10:A>T-10:A>T	chr1A	1	0	1
983328|F|0-17:C>G-17:C>G	chr1A	1	0	1
1138044|F|0-36:T>A-36:T>A	chr1D	1	0	1
1100978|F|0-14:A>G-14:A>G	chr1A	1	0	1
1102542|F|0-20:T>G-20:T>G	chr1B	1	0	1
1024545|F|0-11:T>C-11:T>C	chr1B	1	0	1
5411559|F|0-5:C>G-5:C>G	chr1B	1	0	1
5411559|F|0-13:C>T-13:C>T	chr1B	1	0	1
5971185|F|0-40:G>A-40:G>A	chr4B	1	0	1
2243278|F|0-19:C>T-19:C>T	chr1D	1	0	1
2288050|F|0-8:A>G-8:A>G	chr1D	1	0	1
2288050|F|0-26:A>G-26:A>G	chr1B	1	0	1
1087741|F|0-5:T>C-5:T>C	chr1A	1	0	1
1104820|F|0-16:A>G-16:A>G	chr1D	1	0	1
1104820|F|0-20:T>C-20:T>C	chr1D	1	0	1
4261013|F|0-34:C>T-34:C>T	chr1B	1	0	1
1107629|F|0-5:G>C-5:G>C	chr1A	1	0	1
1107629|F|0-11:A>G-11:A>G	chr1A	1	0	1
1108898|F|0-20:A>G-20:A>G	chr1D	1	0	1
4396707|F|0-26:A>G-26:A>G	chr1D	1	0	2
2246126|F|0-16:T>C-16:T>C	chr1D	1	0	1
2246126|F|0-17:G>A-17:G>A	chr1D	1	0	1
2246126|F|0-29:C>G-29:C>G	chr1B	1	0	1
4988908|F|0-29:G>C-29:G>C	chr1B	1	0	1
2275173|F|0-32:C>A-32:C>A	chr1B	1	0	1
5971146|F|0-42:G>T-42:G>T	chr1D	1	0	1
1085272|F|0-22:C>G-22:C>G	chr1D	1	0	1
1094531|F|0-10:G>C-10:G>C	chr1B	1	0	1
1094531|F|0-28:C>G-28:C>G	chr1B	1	0	1
2259750|F|0-26:C>G-26:C>G	chr1D	1	0	1
2259750|F|0-38:C>G-38:C>G	chr1B	1	0	1
3026155|F|0-8:G>C-8:G>C	chr1B	1	0	1
1054728|F|0-19:C>A-19:C>A	chr1D	1	0	1
1054728|F|0-25:C>T-25:C>T	chr1D	1	0	1
2276302|F|0-29:C>G-29:C>G	chr1A	1	0	1
5581561|F|0-25:T>C-25:T>C	chr3B	1	0	0
1080223|F|0-25:C>T-25:C>T	chr1D	1	0	1
1080223|F|0-36:G>A-36:G>A	chr1B	1	0	0
4993510|F|0-13:C>G-13:C>G	chr1B	1	0	1
2292337|F|0-32:G>C-32:G>C	chr3B	1	0	1
2292337|F|0-49:T>A-49:T>A	chr3B	1	0	1
7352816|F|0-6:A>G-6:A>G	chr1D	1	0	1
1215478|F|0-14:C>G-14:C>G	chr1B	1	0	1
7340693|F|0-35:T>C-35:T>C	chr1A	1	0	1
1028537|F|0-40:G>T-40:G>T	chr1D	1	0	1
5373463|F|0-47:C>G-47:C>G	chr1A	1	0	1
1107975|F|0-11:G>C-11:G>C	chr1D	1	0	0
1107975|F|0-14:C>T-14:C>T	chr1D	1	0	0
1107975|F|0-49:G>A-49:G>A	chr1D	1	0	0
1344217|F|0-11:G>C-11:G>C	chr1D	1	0	0
1344217|F|0-32:C>T-32:C>T	chr1D	1	0	0
1713915|F|0-20:G>C-20:G>C	chr1D	1	0	1
1099739|F|0-22:A>G-22:A>G	chr1B	1	0	1
1100113|F|0-45:G>C-45:G>C	chr1A	1	0	1
1088536|F|0-46:A>C-46:A>C	chr1D	1	0	1
1100113|F|0-52:C>T-52:C>T	chr1A	1	0	1
1025082|F|0-10:G>A-10:G>A	chr1D	1	0	1
1025082|F|0-58:G>A-58:G>A	chr1D	1	0	1
3026116|F|0-22:T>G-22:T>G	chr1B	1	0	1
3222525|F|0-8:A>G-8:A>G	chr1A	1	0	1
3024254|F|0-20:T>C-20:T>C	chr1D	1	0	1
3024254|F|0-32:A>G-32:A>G	chr1D	1	0	1
1064477|F|0-36:G>A-36:G>A	chr1A	1	0	1
997793|F|0-24:G>T-24:G>T	chr1D	1	0	1
3020807|F|0-21:A>T-21:A>T	chr1D	1	0	1
3020807|F|0-26:A>C-26:A>C	chr1D	1	0	1
1027028|F|0-34:G>C-34:G>C	chr1D	1	0	1
3020932|F|0-19:G>A-19:G>A	chr1B	1	0	1
7340675|F|0-5:T>C-5:T>C	chr1B	1	0	1
2251206|F|0-56:C>T-56:C>T	chr1D	1	0	1
1863484|F|0-31:G>C-31:G>C	chr1D	1	0	0
1025363|F|0-13:C>T-13:C>T	chr3D	1	0	1
1025363|F|0-15:C>G-15:C>G	chr6D	1	0	1
1079587|F|0-13:C>T-13:C>T	chr1B	1	0	1
1211790|F|0-13:A>T-13:A>T	chr1B	1	0	1
1017131|F|0-28:C>G-28:C>G	chr1D	1	0	1
1024576|F|0-18:T>C-18:T>C	chr1B	1	0	1
1020713|F|0-28:C>G-28:C>G	chr1B	1	0	1
1020713|F|0-39:C>T-39:C>T	chr1B	1	0	1
1084086|F|0-19:T>A-19:T>A	chr5B	1	0	1
12692539|F|0-19:C>T-19:C>T	chr1D	1	0	1
983547|F|0-7:T>C-7:T>C	chr1A	1	0	1
1226762|F|0-27:G>A-27:G>A	chr1D	1	0	1
1226762|F|0-34:G>A-34:G>A	chr1D	1	0	1
1202643|F|0-46:C>G-46:C>G	chr1B	1	0	1
5331952|F|0-7:C>G-7:C>G	chr1D	1	0	0
5331952|F|0-10:A>G-10:A>G	chr1D	1	0	2
5331952|F|0-16:C>A-16:C>A	chr1D	1	0	0
1864055|F|0-44:C>G-44:C>G	chr1D	1	0	1
3958280|F|0-35:G>C-35:G>C	chr1D	1	0	1
3029132|F|0-38:G>C-38:G>C	chr1A	1	0	1
1248566|F|0-34:G>C-34:G>C	chr1D	1	0	1
5581525|F|0-13:C>T-13:C>T	chr1D	1	0	1
2264154|F|0-11:C>A-11:C>A	chr1B	1	0	1
5971307|F|0-17:G>C-17:G>C	chr1D	1	0	1
2264154|F|0-27:C>G-27:C>G	chr1B	1	0	1
3940413|F|0-50:T>C-50:T>C	chr1A	1	0	1
3025523|F|0-28:T>C-28:T>C	chr1D	1	0	1
1007231|F|0-26:C>G-26:C>G	chr1D	1	0	1
1007231|F|0-44:G>C-44:G>C	chr1D	1	0	1
1007231|F|0-53:C>A-53:C>A	chr1A	1	0	1
1125475|F|0-12:C>G-12:C>G	chr1D	1	0	1
2256313|F|0-31:G>C-31:G>C	chr1D	1	0	2
2252024|F|0-35:C>T-35:C>T	chr7B	1	0	1
2252024|F|0-59:C>T-59:C>T	chr7B	1	0	1
1179008|F|0-34:G>C-34:G>C	chr1D	1	0	1
1179008|F|0-40:G>C-40:G>C	chr1D	1	0	1
1215169|F|0-39:C>T-39:C>T	chr1D	1	0	1
1685839|F|0-19:T>C-19:T>C	chr1A	1	0	1
1685839|F|0-33:C>T-33:C>T	chr1A	1	0	1
994381|F|0-12:T>A-12:T>A	chr1B	1	0	1
994381|F|0-46:C>T-46:C>T	chr1B	1	0	1
1696256|F|0-16:C>T-16:C>T	chr1B	1	0	1
5579600|F|0-35:A>G-35:A>G	chr1D	1	0	1
5361775|F|0-51:C>T-51:C>T	chr1A	1	0	1
981862|F|0-32:A>G-32:A>G	chr5D	1	0	1
1017168|F|0-41:C>T-41:C>T	chr5D	1	0	1
984688|F|0-7:T>C-7:T>C	chr1B	1	0	1
984688|F|0-9:C>T-9:C>T	chr1D	1	0	1
1092974|F|0-37:T>C-37:T>C	chr1B	1	0	1
984688|F|0-46:G>T-46:G>T	chr1B	1	0	1
1021118|F|0-8:G>C-8:G>C	chr1B	1	0	1
3222450|F|0-13:G>T-13:G>T	chr1A	1	0	1
7158947|F|0-15:C>T-15:C>T	chr1D	1	0	1
1095573|F|0-22:G>A-22:G>A	chr1D	1	0	2
1095573|F|0-39:C>G-39:C>G	chr1D	1	0	0
1107522|F|0-8:G>A-8:G>A	chr1D	1	0	1
1150432|F|0-11:C>A-11:C>A	chr1D	1	0	1
1056404|F|0-16:C>T-16:C>T	chr1B	1	0	1
1056404|F|0-31:A>G-31:A>G	chr1B	1	0	1
1404867|F|0-19:T>A-19:T>A	chr1D	1	0	1
1405651|F|0-38:G>C-38:G>C	chr1A	1	0	1
4261671|F|0-26:C>T-26:C>T	chr1B	1	0	1
1183371|F|0-41:C>T-41:C>T	chr1B	1	0	1
1724330|F|0-21:A>T-21:A>T	chr1B	1	0	1
100141249|F|0-15:A>T-15:A>T	chr1D	1	0	1
3026196|F|0-31:C>T-31:C>T	chr1B	1	0	1
3026196|F|0-41:T>A-41:T>A	chr1B	1	0	1
1133693|F|0-24:A>G-24:A>G	chr1D	1	0	1
2323586|F|0-31:C>T-31:C>T	chr1B	1	0	1
1088471|F|0-17:C>A-17:C>A	chr1D	1	0	0
1088471|F|0-63:C>T-63:C>T	chr1D	1	0	0
1088471|F|0-64:C>A-64:C>A	chr1D	1	0	2
1100864|F|0-28:G>A-28:G>A	chr1A	1	0	1
1133716|F|0-40:C>G-40:C>G	chr1A	1	0	1
1058877|F|0-57:G>A-57:G>A	chr1D	1	0	1
3943716|F|0-32:G>A-32:G>A	chr1B	1	0	1
3943716|F|0-43:A>G-43:A>G	chr1B	1	0	1
3951409|F|0-7:C>G-7:C>G	chr1B	1	0	1
1863300|F|0-43:T>C-43:T>C	chr1B	1	0	1
5372746|F|0-5:C>T-5:C>T	chr1A	1	0	1
2252099|F|0-53:G>A-53:G>A	chr1D	1	0	1
1022543|F|0-36:G>T-36:G>T	chr1B	1	0	1
1022543|F|0-65:G>C-65:G>C	chr1B	1	0	1
1103894|F|0-36:T>C-36:T>C	chr1A	1	0	1
1004259|F|0-51:C>G-51:C>G	chr1B	1	0	1
2270927|F|0-14:T>C-14:T>C	chr1B	1	0	1
985878|F|0-50:C>T-50:C>T	chr1B	1	0	1
12765852|F|0-28:T>G-28:T>G	chr1D	1	0	1
5360556|F|0-11:G>T-11:G>T	chr1D	1	0	1
1669231|F|0-43:C>A-43:C>A	chr1D	1	0	1
2248164|F|0-8:G>A-8:G>A	chr1B	1	0	1
2292008|F|0-22:T>C-22:T>C	chr1B	1	0	1
2248164|F|0-35:A>T-35:A>T	chr1D	1	0	1
2248164|F|0-38:G>C-38:G>C	chr1B	1	0	1
2248164|F|0-58:T>C-58:T>C	chr1B	1	0	1
1698307|F|0-17:C>A-17:C>A	chr1A	1	0	1
986416|F|0-22:G>T-22:G>T	chr1D	1	0	1
1214933|F|0-32:C>T-32:C>T	chr1B	1	0	1
1250832|F|0-67:G>A-67:G>A	chr1A	1	0	1
1077776|F|0-28:G>A-28:G>A	chr1A	1	0	1
4537156|F|0-12:T>C-12:T>C	chr1A	1	0	1
1103921|F|0-34:G>A-34:G>A	chr1B	1	0	1
5359298|F|0-10:G>A-10:G>A	chr1B	1	0	1
1079940|F|0-17:A>T-17:A>T	chr1B	1	0	1
1739056|F|0-9:A>C-9:A>C	chr1D	1	0	1
7168053|F|0-9:A>C-9:A>C	chr1D	1	0	1
1136144|F|0-60:A>G-60:A>G	chr1B	1	0	1
1064061|F|0-38:T>C-38:T>C	chr1B	1	0	1
1064061|F|0-41:G>C-41:G>C	chr1B	1	0	1
1064061|F|0-44:G>C-44:G>C	chr1D	1	0	1
1064061|F|0-68:C>T-68:C>T	chr1B	1	0	1
1092909|F|0-8:G>A-8:G>A	chr1D	1	0	1
990910|F|0-28:T>C-28:T>C	chr1B	1	0	1
5581330|F|0-14:G>C-14:G>C	chr1D	1	0	1
4734103|F|0-6:A>G-6:A>G	chr1D	1	0	1
4734103|F|0-8:T>C-8:T>C	chr1D	1	0	1
4734103|F|0-20:T>G-20:T>G	chr1D	1	0	1
1083150|F|0-20:C>G-20:C>G	chr1B	1	0	0
1083150|F|0-26:C>G-26:C>G	chr1B	1	0	0
994839|F|0-20:C>G-20:C>G	chr1B	1	0	0
994839|F|0-24:G>A-24:G>A	chr1D	1	0	1
994839|F|0-26:C>G-26:C>G	chr1B	1	0	0
7151588|F|0-16:C>T-16:C>T	chr1B	1	0	1
2306636|F|0-26:G>A-26:G>A	chr1D	1	0	2
2306636|F|0-68:G>C-68:G>C	chr1D	1	0	0
4909851|F|0-18:G>A-18:G>A	chr1A	1	0	1
4909851|F|0-19:T>C-19:T>C	chr1A	1	0	1
1093310|F|0-8:C>T-8:C>T	chr1D	1	0	1
1093901|F|0-47:C>T-47:C>T	chr1D	1	0	1
6040745|F|0-8:C>T-8:C>T	chr1B	1	0	1
2265740|F|0-16:G>C-16:G>C	chr1D	1	0	1
7168094|F|0-14:C>A-14:C>A	chr1D	1	0	0
7168094|F|0-22:C>G-22:C>G	chr1D	1	0	0
2256752|F|0-7:C>A-7:C>A	chr1A	1	0	1
4910306|F|0-5:A>G-5:A>G	chr1D	1	0	1
3064774|F|0-56:T>C-56:T>C	chr1B	1	0	1
1087713|F|0-35:C>G-35:C>G	chr1B	1	0	1
3960245|F|0-9:T>C-9:T>C	chr1D	1	0	0
3960245|F|0-25:T>C-25:T>C	chr1D	1	0	0
1242530|F|0-21:C>T-21:C>T	chr1B	1	0	1
1005850|F|0-41:G>T-41:G>T	chr1B	1	0	1
1013852|F|0-5:G>T-5:G>T	chr1D	1	0	1
1341985|F|0-37:G>A-37:G>A	chr1B	1	0	1
987177|F|0-34:T>G-34:T>G	chr1D	1	0	0
1245096|F|0-13:C>G-13:C>G	chr1D	1	0	1
2259777|F|0-35:C>T-35:C>T	chr1D	1	0	1
2259777|F|0-38:C>G-38:C>G	chr1D	1	0	1
4733682|F|0-50:C>G-50:C>G	chr1A	1	0	1
2259777|F|0-68:A>G-68:A>G	chr1D	1	0	1
984104|F|0-63:G>A-63:G>A	chr1D	1	0	1
2247504|F|0-53:G>T-53:G>T	chr1B	1	0	1
2247504|F|0-68:C>T-68:C>T	chr1B	1	0	1
3022439|F|0-11:G>A-11:G>A	chr1D	1	0	1
100092846|F|0-21:T>C-21:T>C	chr1B	1	0	1
1148231|F|0-26:C>A-26:C>A	chr7A	1	0	1
1251545|F|0-7:T>C-7:T>C	chr1D	1	0	1
4005083|F|0-33:C>G-33:C>G	chr1B	1	0	1
1251545|F|0-53:C>T-53:C>T	chr1D	1	0	1
3935020|F|0-23:C>G-23:C>G	chr1D	1	0	0
3945018|F|0-12:C>T-12:C>T	chr1D	1	0	1
2252314|F|0-52:A>G-52:A>G	chr1D	1	0	1
7336769|F|0-6:C>G-6:C>G	chr1D	1	0	1
1085405|F|0-48:C>G-48:C>G	chr1A	1	0	1
1092510|F|0-24:A>C-24:A>C	chr1D	1	0	1
1092510|F|0-48:C>G-48:C>G	chr1D	1	0	1
3024045|F|0-25:C>T-25:C>T	chr1D	1	0	1
2243684|F|0-41:G>C-41:G>C	chr1D	1	0	1
1083018|F|0-28:C>T-28:C>T	chr1B	1	0	1
1083018|F|0-59:C>T-59:C>T	chr1B	1	0	1
1707825|F|0-25:C>G-25:C>G	chr1A	1	0	1
1694673|F|0-8:G>A-8:G>A	chr4A	1	0	1
1028059|F|0-67:T>C-67:T>C	chr1D	1	0	1
1224502|F|0-30:C>T-30:C>T	chr1D	1	0	1
4261588|F|0-18:G>A-18:G>A	chr1D	1	0	1
2253331|F|0-37:C>G-37:C>G	chr7B	1	0	0
5332063|F|0-22:C>A-22:C>A	chr1D	1	0	1
5332064|F|0-13:C>T-13:C>T	chr1B	1	0	1
1091689|F|0-14:C>T-14:C>T	chr1B	1	0	1
1229545|F|0-47:C>T-47:C>T	chr1D	1	0	1
2367294|F|0-17:C>T-17:C>T	chr1D	1	0	1
1060660|F|0-29:G>A-29:G>A	chr1D	1	0	1
1060660|F|0-32:A>T-32:A>T	chr1D	1	0	1
1094294|F|0-14:G>C-14:G>C	chr1B	1	0	1
1022920|F|0-10:A>G-10:A>G	chr1B	1	0	1
5367222|F|0-32:A>T-32:A>T	chr1A	1	0	1
5367222|F|0-35:G>A-35:G>A	chr1A	1	0	1
1084627|F|0-38:A>G-38:A>G	chr1D	1	0	1
1205833|F|0-24:C>T-24:C>T	chr1D	1	0	1
2291509|F|0-20:T>C-20:T>C	chr7D	1	0	1
1344167|F|0-46:C>A-46:C>A	chr7D	1	0	1
3951139|F|0-5:T>C-5:T>C	chr1D	1	0	1
1030791|F|0-20:G>C-20:G>C	chr1D	1	0	0
1042388|F|0-65:C>G-65:C>G	chr1D	1	0	1
3026379|F|0-24:C>T-24:C>T	chr7D	1	0	0
3029047|F|0-17:C>T-17:C>T	chr7B	1	0	0
1694672|F|0-10:C>T-10:C>T	chr1B	1	0	1
1694672|F|0-46:G>C-46:G>C	chr1B	1	0	1
1090128|F|0-8:G>A-8:G>A	chr1D	1	0	1
1109186|F|0-8:T>A-8:T>A	chr1B	1	0	1
1109186|F|0-17:T>C-17:T>C	chr1B	1	0	1
1018550|F|0-13:C>T-13:C>T	chr1D	1	0	2
1018550|F|0-15:G>T-15:G>T	chr1D	1	0	1
4733546|F|0-64:G>C-64:G>C	chr5A	1	0	1
1288971|F|0-10:A>G-10:A>G	chr1B	1	0	1
1195280|F|0-11:C>T-11:C>T	chr1B	1	0	1
1024063|F|0-47:G>A-47:G>A	chr1D	1	0	0
3935321|F|0-29:A>G-29:A>G	chr1B	1	0	1
4001992|F|0-42:A>T-42:A>T	chr1D	1	0	1
7865108|F|0-15:C>G-15:C>G	chr1D	1	0	1
3945561|F|0-17:C>G-17:C>G	chr1D	1	0	2
2257132|F|0-44:C>G-44:C>G	chr1D	1	0	1
5361199|F|0-23:G>T-23:G>T	chr1B	1	0	1
12419275|F|0-32:G>C-32:G>C	chr1A	1	0	1
1240323|F|0-28:G>A-28:G>A	chr1B	1	0	1
1240323|F|0-31:C>G-31:C>G	chr1B	1	0	1
2250311|F|0-20:C>T-20:C>T	chr1D	1	0	1
1150504|F|0-31:A>C-31:A>C	chr1A	1	0	1
1126000|F|0-19:C>G-19:C>G	chr1B	1	0	1
1057328|F|0-16:T>C-16:T>C	chr1D	1	0	1
16732539|F|0-23:G>C-23:G>C	chr1B	1	0	1
1057328|F|0-32:C>G-32:C>G	chr1D	1	0	1
1221552|F|0-5:C>T-5:C>T	chr1A	1	0	1
1099400|F|0-34:A>G-34:A>G	chr1D	1	0	1
1099400|F|0-66:A>G-66:A>G	chr1D	1	0	1
1106804|F|0-34:G>C-34:G>C	chr1B	1	0	1
1129297|F|0-53:G>T-53:G>T	chr2B	1	0	1
3934062|F|0-12:G>A-12:G>A	chr1D	1	0	0
1110483|F|0-17:C>T-17:C>T	chr1B	1	0	0
1110483|F|0-18:G>A-18:G>A	chr1B	1	0	0
1110483|F|0-47:C>G-47:C>G	chr1B	1	0	0
1081222|F|0-5:T>C-5:T>C	chr1D	1	0	1
2255786|F|0-6:T>A-6:T>A	chr1A	1	0	1
2255786|F|0-7:G>T-7:G>T	chr1A	1	0	1
2255786|F|0-25:G>A-25:G>A	chr1A	1	0	1
2255786|F|0-56:G>A-56:G>A	chr1A	1	0	1
1020994|F|0-49:A>G-49:A>G	chr1D	1	0	1
1020994|F|0-66:A>C-66:A>C	chr1D	1	0	1
1245564|F|0-22:T>G-22:T>G	chr1D	1	0	1
1065958|F|0-35:G>A-35:G>A	chr1D	1	0	1
4009329|F|0-14:C>G-14:C>G	chr1A	1	0	1
4009329|F|0-65:C>G-65:C>G	chr1D	1	0	1
1061244|F|0-34:G>C-34:G>C	chr1D	1	0	0
1083636|F|0-15:C>T-15:C>T	chr1B	1	0	1
1029079|F|0-37:G>C-37:G>C	chr1B	1	0	1
1020648|F|0-5:C>T-5:C>T	chr1D	1	0	1
1020648|F|0-41:G>C-41:G>C	chr1D	1	0	1
1020648|F|0-47:C>T-47:C>T	chr1D	1	0	1
5346851|F|0-6:C>T-6:C>T	chr1D	1	0	1
3959679|F|0-7:G>A-7:G>A	chr1D	1	0	0
3959679|F|0-17:G>A-17:G>A	chr1D	1	0	0
1695349|F|0-34:G>A-34:G>A	chr5B	1	0	1
6048085|F|0-40:C>G-40:C>G	chr6A	1	0	1
4002175|F|0-60:C>T-60:C>T	chr1D	1	0	1
977463|F|0-44:G>C-44:G>C	chr1A	1	0	1
1068826|F|0-47:G>C-47:G>C	chr1D	1	0	2
1718692|F|0-14:G>A-14:G>A	chr1B	1	0	1
1211680|F|0-25:T>G-25:T>G	chr1A	1	0	1
1211680|F|0-44:C>T-44:C>T	chr1A	1	0	1
100161707|F|0-16:C>T-16:C>T	chr1D	1	0	1
1122198|F|0-25:G>C-25:G>C	chr1D	1	0	1
1031914|F|0-30:G>C-30:G>C	chr1D	1	0	2
1031914|F|0-39:G>A-39:G>A	chr1D	1	0	2
1237244|F|0-16:A>G-16:A>G	chr1D	1	0	1
1237244|F|0-20:T>A-20:T>A	chr1D	1	0	1
1237244|F|0-25:G>T-25:G>T	chr1D	1	0	1
1217623|F|0-15:A>G-15:A>G	chr6A	1	0	1
1240952|F|0-42:C>T-42:C>T	chr6A	1	0	1
3533688|F|0-13:G>C-13:G>C	chr7D	1	0	1
2244900|F|0-53:C>T-53:C>T	chr1D	1	0	1
1002617|F|0-11:G>C-11:G>C	chr1A	1	0	1
100141913|F|0-26:G>A-26:G>A	chr1B	1	0	0
1134055|F|0-13:T>C-13:T>C	chr1D	1	0	1
1134055|F|0-16:G>A-16:G>A	chr1D	1	0	1
1069533|F|0-46:T>C-46:T>C	chr1B	1	0	1
3023565|F|0-18:A>G-18:A>G	chr1D	1	0	2
2261981|F|0-18:A>G-18:A>G	chr1B	1	0	1
1113996|F|0-36:C>G-36:C>G	chr3B	1	0	1
1133545|F|0-6:A>C-6:A>C	chr1B	1	0	1
1133545|F|0-28:A>G-28:A>G	chr1B	1	0	1
1022291|F|0-7:C>T-7:C>T	chr1B	1	0	1
1109499|F|0-5:G>T-5:G>T	chr1B	1	0	1
1089638|F|0-9:A>T-9:A>T	chr1A	1	0	1
1089638|F|0-25:G>A-25:G>A	chr1A	1	0	1
1089638|F|0-34:A>G-34:A>G	chr1A	1	0	1
1230536|F|0-25:G>C-25:G>C	chr1D	1	0	1
1230536|F|0-55:C>T-55:C>T	chr1D	1	0	1
1732058|F|0-5:C>T-5:C>T	chr1D	1	0	1
3947477|F|0-10:G>C-10:G>C	chr6B	1	0	2
1226914|F|0-7:C>G-7:C>G	chr1D	1	0	1
100158551|F|0-24:C>G-24:C>G	chr1D	1	0	1
1051018|F|0-39:A>T-39:A>T	chr1A	1	0	1
982614|F|0-39:C>T-39:C>T	chr1D	1	0	1
4984856|F|0-32:C>A-32:C>A	chr1D	1	0	1
3946459|F|0-13:G>C-13:G>C	chr1D	1	0	1
1114491|F|0-30:A>T-30:A>T	chr1A	1	0	1
1685994|F|0-16:T>G-16:T>G	chr1D	1	0	1
5354395|F|0-28:C>G-28:C>G	chr1A	1	0	1
1713910|F|0-7:G>C-7:G>C	chr1B	1	0	1
2244208|F|0-23:T>C-23:T>C	chr1D	1	0	1
2244208|F|0-59:T>A-59:T>A	chr1D	1	0	1
1119294|F|0-12:C>T-12:C>T	chr1B	1	0	1
1119294|F|0-28:C>G-28:C>G	chr1B	1	0	1
1119294|F|0-38:C>T-38:C>T	chr1B	1	0	1
1088896|F|0-10:G>A-10:G>A	chr4A	1	0	1
1088896|F|0-29:C>T-29:C>T	chr4A	1	0	1
1088578|F|0-44:C>G-44:C>G	chr4B	1	0	1
1034492|F|0-13:C>A-13:C>A	chr4B	1	0	1
1034492|F|0-65:G>C-65:G>C	chr4B	1	0	1
2264836|F|0-10:C>G-10:C>G	chr1D	1	0	1
2264836|F|0-49:C>T-49:C>T	chr1D	1	0	1
1695183|F|0-10:G>C-10:G>C	chr1D	1	0	1
1695183|F|0-40:C>G-40:C>G	chr1B	1	0	1
1666999|F|0-38:A>C-38:A>C	chr1B	1	0	1
1666999|F|0-55:A>G-55:A>G	chr1B	1	0	1
100139544|F|0-37:C>A-37:C>A	chr1D	1	0	2
1114409|F|0-64:C>A-64:C>A	chr1D	1	0	1
3025428|F|0-14:A>G-14:A>G	chr1B	1	0	1
3952309|F|0-29:C>A-29:C>A	chr1D	1	0	1
2244291|F|0-18:G>A-18:G>A	chr1D	1	0	1
16661984|F|0-35:A>T-35:A>T	chr1B	1	0	1
16661984|F|0-64:C>T-64:C>T	chr1B	1	0	1
1129411|F|0-7:A>G-7:A>G	chr1A	1	0	1
1095253|F|0-16:G>C-16:G>C	chr1B	1	0	1
1090461|F|0-17:G>A-17:G>A	chr1D	1	0	1
2252377|F|0-8:G>C-8:G>C	chr1D	1	0	1
1205587|F|0-26:G>A-26:G>A	chr1D	1	0	1
1044243|F|0-26:A>G-26:A>G	chr5B	1	0	1
1028148|F|0-22:C>T-22:C>T	chr1A	1	0	1
1204480|F|0-8:A>T-8:A>T	chr7D	1	0	1
1160567|F|0-26:G>A-26:G>A	chr1D	1	0	1
1160567|F|0-40:G>A-40:G>A	chr1D	1	0	1
1160567|F|0-45:A>T-45:A>T	chr1D	1	0	1
1067620|F|0-33:T>A-33:T>A	chr1D	1	0	1
1067620|F|0-67:A>C-67:A>C	chr1B	1	0	1
1064965|F|0-53:A>G-53:A>G	chr1D	1	0	1
5967825|F|0-8:G>A-8:G>A	chr1B	1	0	1
5967825|F|0-43:T>C-43:T>C	chr1B	1	0	1
3025124|F|0-13:C>T-13:C>T	chr1D	1	0	1
2262362|F|0-49:C>G-49:C>G	chr3D	1	0	1
4733881|F|0-8:C>G-8:C>G	chr3D	1	0	1
4733881|F|0-13:C>G-13:C>G	chr3D	1	0	1
4733881|F|0-43:G>A-43:G>A	chr3D	1	0	1
1695188|F|0-5:G>A-5:G>A	chr1B	1	0	1
1695188|F|0-32:C>A-32:C>A	chr1B	1	0	1
3022832|F|0-34:C>G-34:C>G	chr3B	1	0	2
1383348|F|0-56:C>G-56:C>G	chr1D	1	0	1
1024745|F|0-13:G>C-13:G>C	chr1D	1	0	1
7165346|F|0-19:T>C-19:T>C	chr1B	1	0	1
1078186|F|0-5:A>T-5:A>T	chr1B	1	0	1
991571|F|0-16:T>G-16:T>G	chr6D	1	0	1
1141161|F|0-17:A>G-17:A>G	chr6A	1	0	1
1298267|F|0-61:C>G-61:C>G	chr6D	1	0	1
3064672|F|0-27:C>G-27:C>G	chr1D	1	0	1
1024801|F|0-10:G>C-10:G>C	chr1B	1	0	1
1024801|F|0-12:G>A-12:G>A	chr1B	1	0	1
3020834|F|0-30:G>A-30:G>A	chr1B	1	0	1
1111852|F|0-48:G>A-48:G>A	chr1D	1	0	1
3024304|F|0-12:C>T-12:C>T	chr1D	1	0	1
1069603|F|0-17:G>T-17:G>T	chr1B	1	0	1
1069603|F|0-22:T>G-22:T>G	chr1B	1	0	1
1205142|F|0-36:G>T-36:G>T	chr1B	1	0	1
1207349|F|0-53:T>G-53:T>G	chr1D	1	0	1
1205142|F|0-56:G>A-56:G>A	chr1B	1	0	1
2316497|F|0-14:C>G-14:C>G	chr1D	1	0	1
2241554|F|0-40:A>G-40:A>G	chr1D	1	0	1
12736221|F|0-23:C>A-23:C>A	chr1D	1	0	1
12736221|F|0-43:C>T-43:C>T	chr1D	1	0	1
2254398|F|0-43:C>T-43:C>T	chr1D	1	0	1
991018|F|0-17:C>T-17:C>T	chr1D	1	0	1
991018|F|0-35:G>C-35:G>C	chr1D	1	0	1
980270|F|0-9:T>C-9:T>C	chr1D	1	0	1
2293283|F|0-10:C>T-10:C>T	chr1B	1	0	1
1089106|F|0-17:C>G-17:C>G	chr1D	1	0	1
1089106|F|0-53:G>C-53:G>C	chr1D	1	0	1
3949701|F|0-13:G>T-13:G>T	chr1B	1	0	1
1064334|F|0-13:C>T-13:C>T	chr1D	1	0	1
1064334|F|0-16:A>G-16:A>G	chr1D	1	0	1
1100189|F|0-38:A>G-38:A>G	chr1D	1	0	2
1100189|F|0-42:T>A-42:T>A	chr1D	1	0	2
1862959|F|0-6:C>T-6:C>T	chr1B	1	0	1
1862959|F|0-47:A>G-47:A>G	chr1B	1	0	1
4002146|F|0-5:C>G-5:C>G	chr1B	1	0	1
4002146|F|0-13:A>C-13:A>C	chr1B	1	0	1
7170860|F|0-14:G>C-14:G>C	chr1D	1	0	1
1229309|F|0-13:A>G-13:A>G	chr1B	1	0	1
1237826|F|0-31:C>G-31:C>G	chr1D	1	0	1
1229309|F|0-59:C>T-59:C>T	chr1B	1	0	1
1094269|F|0-10:T>C-10:T>C	chr1D	1	0	1
12419662|F|0-6:G>A-6:G>A	chr1B	1	0	1
1008216|F|0-24:C>T-24:C>T	chr7B	1	0	1
1234741|F|0-9:C>T-9:C>T	chr1D	1	0	1
12419127|F|0-27:G>C-27:G>C	chr1D	1	0	0
990251|F|0-16:T>G-16:T>G	chr1D	1	0	1
1692026|F|0-23:G>C-23:G>C	chr1B	1	0	1
9721836|F|0-49:G>C-49:G>C	chr1D	1	0	1
4909441|F|0-20:T>C-20:T>C	chr1A	1	0	1
1043335|F|0-28:C>T-28:C>T	chr1B	1	0	1
1043335|F|0-44:G>T-44:G>T	chr1B	1	0	1
1051692|F|0-19:G>C-19:G>C	chr1D	1	0	1
2247223|F|0-20:C>T-20:C>T	chr1D	1	0	1
3023691|F|0-50:C>G-50:C>G	chr1A	1	0	1
1108384|F|0-40:C>T-40:C>T	chr1D	1	0	1
1108384|F|0-55:C>G-55:C>G	chr1D	1	0	1
1092653|F|0-68:C>G-68:C>G	chr1A	1	0	1
2241646|F|0-45:C>T-45:C>T	chr1D	1	0	1
7342350|F|0-6:G>A-6:G>A	chr1B	1	0	1
1022860|F|0-25:G>A-25:G>A	chr1A	1	0	1
3948818|F|0-32:G>C-32:G>C	chr1D	1	0	2
1204636|F|0-28:C>G-28:C>G	chr1B	1	0	1
1206364|F|0-37:C>G-37:C>G	chr1A	1	0	1
1093299|F|0-44:G>A-44:G>A	chr5B	1	0	1
1093299|F|0-45:A>C-45:A>C	chr5B	1	0	1
7162821|F|0-9:C>T-9:C>T	chr1B	1	0	2
1052836|F|0-5:T>C-5:T>C	chr1D	1	0	1
1052836|F|0-17:C>T-17:C>T	chr1D	1	0	1
3025682|F|0-7:C>T-7:C>T	chr1D	1	0	1
1162187|F|0-13:C>G-13:C>G	chr1D	1	0	1
3957157|F|0-13:G>C-13:G>C	chr1D	1	0	1
3948365|F|0-7:G>C-7:G>C	chr2D	1	0	0
1203914|F|0-19:A>G-19:A>G	chr6A	1	0	1
1111213|F|0-19:C>T-19:C>T	chr2A	1	0	1
1111213|F|0-61:A>G-61:A>G	chr2A	1	0	1
1089615|F|0-53:T>C-53:T>C	chr6D	1	0	1
1051642|F|0-12:T>A-12:T>A	chr2D	1	0	1
5324926|F|0-34:G>A-34:G>A	chr2B	1	0	1
26674232|F|0-50:G>A-50:G>A	chr2A	1	0	1
3025336|F|0-16:T>C-16:T>C	chr2D	1	0	1
3025336|F|0-22:A>G-22:A>G	chr2D	1	0	1
996110|F|0-11:C>T-11:C>T	chr2D	1	0	0
3944825|F|0-25:C>T-25:C>T	chr2D	1	0	2
2243702|F|0-13:T>A-13:T>A	chr2D	1	0	1
100185915|F|0-31:A>G-31:A>G	chr2B	1	0	1
1047019|F|0-46:C>A-46:C>A	chr2D	1	0	1
1278436|F|0-5:C>G-5:C>G	chr2D	1	0	1
7338816|F|0-38:A>G-38:A>G	chr2B	1	0	1
1035595|F|0-18:T>G-18:T>G	chr2B	1	0	1
991152|F|0-17:C>T-17:C>T	chr2B	1	0	1
991152|F|0-67:G>T-67:G>T	chr2D	1	0	1
1008555|F|0-34:C>A-34:C>A	chr2D	1	0	1
[truncated: 13,432 more rows]
