# Supplementary material for: Novel molecular marker-assisted strategy for production of wheat–Leymus mollis chromosome addition lines
Source: Sci Rep. 2018 Oct 31;8:16117. doi: 10.1038/s41598-018-34545-x (PMC6208378; doi:10.1038/s41598-018-34545-x)
Supplement: Supplementary file 2 — Table S2 [file 41598_2018_34545_MOESM2_ESM.xlsx]

## Sheet: Sheet1
Novel molecular marker-assisted strategy for production of wheat–Leymus mollis chromosome addition lines
Offiong U. Edet1,2, Yasir S. A. Gorafi1,3, Seong-woo Cho4, Masahiro Kishii5 and *Hisashi Tsujimoto1 (tsujim@alrc.tottori-u.ac.jp)
1Arid Land Research Center, Tottori University, Tottori, Japan, 2United Graduate School of Agricultural Sciences, Tottori University, Tottori, Japan, 3Agricultural Research Corporation (ARC), Wad Madani, Sudan, 4Department of Crop Science and Biotechnology, Chonbuk National University, Jeonju, Republic of Korea, 5International Maize and Wheat Improvement Center (CIMMYT), El Batan, Mexico
Table S2 DArTseq genotypic data of Leymus racemosus and L. mollis
Marker information			Genotypic data
Allele ID	Chrom	Call rate	L. racmosus	L. mollis
4261672|F|0-20:G>A-20:G>A	chr1D	1	1	1
1072663|F|0-19:G>A-19:G>A	chr7D	1	1	1
100158663|F|0-38:A>G-38:A>G	chr3D	1	0	0
100158663|F|0-55:G>A-55:G>A	chr3D	1	0	0
3936243|F|0-5:C>A-5:C>A	chr7D	1	2	0
3936243|F|0-14:C>G-14:C>G	chr7D	1	2	2
1254901|F|0-11:C>G-11:C>G	chr4D	1	1	1
3959090|F|0-38:C>G-38:C>G	chr4A	1	1	1
1057019|F|0-42:T>A-42:T>A	chr2D	1	1	1
1037030|F|0-63:T>C-63:T>C	chr5D	1	2	0
7171539|F|0-10:A>C-10:A>C	chr2D	1	0	0
3934986|F|0-11:C>T-11:C>T	chr1D	1	1	1
100141700|F|0-9:G>C-9:G>C	chr7D	1	0	0
6041160|F|0-16:A>G-16:A>G	chr3D	1	0	0
1026006|F|0-19:C>G-19:C>G	chr3B	1	1	1
4262072|F|0-6:T>A-6:T>A	chr4D	1	2	0
4262072|F|0-12:G>C-12:G>C	chr4D	1	2	2
1249706|F|0-14:G>C-14:G>C	chr7A	1	1	1
1028131|F|0-10:C>T-10:C>T	chr7A	1	1	1
5581012|F|0-15:C>T-15:C>T	chr7B	1	1	1
1028131|F|0-19:C>A-19:C>A	chr7D	1	1	1
3024794|F|0-6:T>C-6:T>C	chr3D	1	0	0
2263119|F|0-13:T>C-13:T>C	chr6D	1	1	1
100140416|F|0-67:G>C-67:G>C	chr6D	1	0	0
4993107|F|0-17:T>C-17:T>C	chr3B	1	1	1
1108448|F|0-14:T>G-14:T>G	chr6A	1	2	0
1103094|F|0-36:A>G-36:A>G	chr6D	1	0	1
1103094|F|0-53:C>G-53:C>G	chr6D	1	0	1
1108448|F|0-54:G>A-54:G>A	chr6A	1	0	0
2254091|F|0-47:G>C-47:G>C	chr7D	1	1	1
100167689|F|0-20:C>G-20:C>G	chr5B	1	0	1
1055548|F|0-41:C>G-41:C>G	chr2D	1	2	0
1055548|F|0-56:G>C-56:G>C	chr2D	1	0	2
22841432|F|0-20:T>C-20:T>C	chr2D	1	1	0
1246961|F|0-49:G>A-49:G>A	chr3D	1	1	1
1667522|F|0-50:C>T-50:C>T	chr3A	1	1	1
1030395|F|0-38:G>C-38:G>C	chr5B	1	1	1
1030395|F|0-49:C>T-49:C>T	chr5D	1	1	1
1004921|F|0-44:G>A-44:G>A	chr5D	1	0	2
2244380|F|0-54:T>C-54:T>C	chr2D	1	1	1
1318462|F|0-5:C>T-5:C>T	chr6B	1	1	0
2351339|F|0-31:G>C-31:G>C	chr6D	1	1	1
5970868|F|0-23:G>C-23:G>C	chr1D	1	1	1
4005435|F|0-26:G>A-26:G>A	chr1D	1	0	1
2320730|F|0-13:G>C-13:G>C	chr6A	1	1	1
5579725|F|0-53:T>C-53:T>C	chr6B	1	1	1
100162600|F|0-25:G>C-25:G>C	chr3B	1	0	1
1696947|F|0-8:C>T-8:C>T	chr5D	1	0	1
3957686|F|0-22:G>A-22:G>A	chr4D	1	1	0
3026282|F|0-28:C>G-28:C>G	chr3D	1	1	1
3945381|F|0-10:C>T-10:C>T	chr5D	1	0	2
1105087|F|0-48:C>T-48:C>T	chr5D	1	1	0
984905|F|0-24:C>G-24:C>G	chr5D	1	0	2
984905|F|0-45:C>T-45:C>T	chr5D	1	2	0
984905|F|0-48:C>T-48:C>T	chr5D	1	2	0
1046204|F|0-31:G>A-31:G>A	chr3D	1	1	1
5325034|F|0-7:G>A-7:G>A	chr5D	1	1	1
4262164|F|0-28:G>A-28:G>A	chr3D	1	1	1
2358193|F|0-17:C>T-17:C>T	chr4D	1	0	0
2358193|F|0-28:C>T-28:C>T	chr4D	1	0	0
2358193|F|0-61:G>C-61:G>C	chr4D	1	1	1
1863366|F|0-11:A>G-11:A>G	chr2D	1	2	1
1058583|F|0-41:G>C-41:G>C	chr1D	1	1	1
4988984|F|0-56:G>A-56:G>A	chr1B	1	1	1
1030587|F|0-68:G>A-68:G>A	chr1D	1	2	1
1050376|F|0-20:C>T-20:C>T	chr4D	1	0	1
1050376|F|0-58:G>A-58:G>A	chr4D	1	0	1
1150481|F|0-9:A>G-9:A>G	chr4A	1	1	1
3028163|F|0-10:C>G-10:C>G	chr4A	1	0	0
1253965|F|0-40:A>G-40:A>G	chr7D	1	1	1
1087748|F|0-24:G>A-24:G>A	chr4B	1	1	1
1075138|F|0-46:G>A-46:G>A	chr4D	1	1	1
1023496|F|0-39:G>A-39:G>A	chr1D	1	0	0
1023496|F|0-61:G>C-61:G>C	chr1D	1	0	2
4733511|F|0-25:C>G-25:C>G	chr2D	1	1	1
3944596|F|0-8:C>T-8:C>T	chr2D	1	1	1
1097757|F|0-9:G>A-9:G>A	chr1A	1	1	1
100181675|F|0-20:A>C-20:A>C	chr7A	1	0	1
995723|F|0-22:C>T-22:C>T	chr7A	1	0	1
1079647|F|0-15:A>C-15:A>C	chr5A	1	1	1
1125152|F|0-18:A>G-18:A>G	chr5B	1	1	1
5360943|F|0-11:A>G-11:A>G	chr4B	1	0	0
5360943|F|0-61:A>T-61:A>T	chr4B	1	0	0
5360943|F|0-68:C>G-68:C>G	chr4B	1	1	1
12763879|F|0-59:A>C-59:A>C	chr2B	1	1	1
1102996|F|0-29:T>G-29:T>G	chr2B	1	1	1
1102636|F|0-59:A>G-59:A>G	chr2A	1	1	1
7478438|F|0-12:A>G-12:A>G	chr2B	1	1	1
1091935|F|0-8:T>C-8:T>C	chr5A	1	1	1
1094152|F|0-19:C>G-19:C>G	chr5B	1	1	1
5361457|F|0-32:G>A-32:G>A	chr4D	1	1	1
5361457|F|0-55:G>A-55:G>A	chr4D	1	1	1
1116045|F|0-37:G>C-37:G>C	chr4A	1	1	1
979777|F|0-28:T>C-28:T>C	chr4D	1	1	1
12419946|F|0-19:C>G-19:C>G	chr3B	1	1	1
3957231|F|0-38:G>C-38:G>C	chr3D	1	1	1
3957231|F|0-43:G>C-43:G>C	chr3D	1	0	0
3957231|F|0-64:C>G-64:C>G	chr3D	1	1	1
1234062|F|0-17:C>G-17:C>G	chr2B	1	1	1
996535|F|0-47:C>T-47:C>T	chr5D	1	0	2
1006013|F|0-17:G>C-17:G>C	chr7D	1	0	2
1006013|F|0-50:C>T-50:C>T	chr7D	1	2	0
1006013|F|0-65:C>T-65:C>T	chr7D	1	0	2
100190721|F|0-5:C>G-5:C>G	chr5B	1	0	0
100190724|F|0-65:C>G-65:C>G	chr5B	1	0	0
1068159|F|0-26:G>A-26:G>A	chr2D	1	0	2
1117107|F|0-14:C>G-14:C>G	chr2A	1	1	1
1862302|F|0-40:G>T-40:G>T	chr1D	1	1	1
1162607|F|0-56:C>A-56:C>A	chr1B	1	1	1
1162607|F|0-59:C>T-59:C>T	chr1B	1	1	1
1162607|F|0-67:A>G-67:A>G	chr1B	1	1	1
1220656|F|0-68:A>C-68:A>C	chr2D	1	0	2
1023921|F|0-16:C>T-16:C>T	chr6D	1	0	2
100139001|F|0-49:C>G-49:C>G	chr6A	1	1	0
2305559|F|0-7:C>A-7:C>A	chr1D	1	1	1
1209866|F|0-62:A>G-62:A>G	chr1A	1	1	1
1196330|F|0-34:G>C-34:G>C	chr1D	1	1	1
22838445|F|0-29:A>G-29:A>G	chr4B	1	1	1
100161453|F|0-50:G>C-50:G>C	chr4D	1	0	0
3936587|F|0-29:C>A-29:C>A	chr7A	1	1	1
100141838|F|0-20:C>T-20:C>T	chr1B	1	0	0
3935201|F|0-19:G>C-19:G>C	chr6D	1	1	1
6043164|F|0-21:T>C-21:T>C	chr5D	1	1	1
4262375|F|0-13:G>C-13:G>C	chr5D	1	0	0
2250679|F|0-28:G>C-28:G>C	chr5D	1	1	1
1030915|F|0-12:A>G-12:A>G	chr5A	1	1	1
6047504|F|0-33:G>A-33:G>A	chr5D	1	0	0
1017788|F|0-40:G>A-40:G>A	chr3B	1	0	1
1234285|F|0-12:G>A-12:G>A	chr7A	1	1	1
1242275|F|0-29:G>A-29:G>A	chr1D	1	0	0
1242275|F|0-38:C>G-38:C>G	chr1D	1	0	0
1202951|F|0-59:G>C-59:G>C	chr1A	1	1	1
100139164|F|0-68:A>T-68:A>T	chr1A	1	0	0
1126226|F|0-31:C>G-31:C>G	chr1A	1	1	1
2277639|F|0-14:C>G-14:C>G	chr1A	1	1	1
100166963|F|0-16:C>G-16:C>G	chr1A	1	0	0
1234022|F|0-58:A>G-58:A>G	chr7B	1	1	1
2247061|F|0-7:T>C-7:T>C	chr3D	1	0	0
2247061|F|0-14:C>A-14:C>A	chr3D	1	0	0
100159692|F|0-12:C>G-12:C>G	chr4D	1	0	0
2295993|F|0-25:C>G-25:C>G	chr4D	1	1	1
3022428|F|0-26:G>C-26:G>C	chr3D	1	2	2
100161596|F|0-28:C>G-28:C>G	chr3D	1	0	0
11314482|F|0-10:C>G-10:C>G	chr3D	1	0	2
7170829|F|0-8:G>T-8:G>T	chr3D	1	2	0
7170829|F|0-16:G>C-16:G>C	chr3D	1	0	2
7170829|F|0-18:C>T-18:C>T	chr3D	1	0	2
7353374|F|0-32:T>C-32:T>C	chr3D	1	1	1
2253851|F|0-29:G>C-29:G>C	chr2D	1	1	1
3027154|F|0-12:C>T-12:C>T	chr1D	1	2	0
5411644|F|0-17:G>T-17:G>T	chr1D	1	1	1
100174232|F|0-59:C>G-59:C>G	chr1B	1	0	0
2301342|F|0-29:C>G-29:C>G	chr1B	1	1	0
2245768|F|0-46:G>A-46:G>A	chr6D	1	0	2
1058456|F|0-16:C>G-16:C>G	chr6D	1	1	1
1157517|F|0-28:T>C-28:T>C	chr6A	1	1	1
100191512|F|0-34:A>G-34:A>G	chr6D	1	0	0
5582370|F|0-36:T>C-36:T>C	chr6B	1	1	1
1092011|F|0-10:T>C-10:T>C	chr6D	1	1	1
1696107|F|0-8:T>C-8:T>C	chr6A	1	1	1
3947066|F|0-35:A>G-35:A>G	chr6B	1	0	0
1094015|F|0-38:C>T-38:C>T	chr3A	1	1	1
1116631|F|0-22:C>G-22:C>G	chr3A	1	1	1
3943811|F|0-15:G>C-15:G>C	chr5D	1	1	1
5580227|F|0-38:C>T-38:C>T	chr3D	1	0	1
1294800|F|0-8:G>C-8:G>C	chr7D	1	0	0
7164783|F|0-14:A>G-14:A>G	chr3D	1	2	1
1217005|F|0-20:G>A-20:G>A	chr2D	1	1	1
1138905|F|0-20:G>A-20:G>A	chr7D	1	2	2
996910|F|0-43:C>G-43:C>G	chr2A	1	1	1
3944830|F|0-37:T>C-37:T>C	chr2D	1	1	1
4986915|F|0-13:C>T-13:C>T	chr2D	1	0	0
1099100|F|0-11:G>C-11:G>C	chr1A	1	1	1
1064232|F|0-13:C>T-13:C>T	chr1B	1	1	1
980685|F|0-59:G>A-59:G>A	chr5D	1	1	1
100180331|F|0-64:C>G-64:C>G	chr5D	1	0	0
1095052|F|0-10:C>G-10:C>G	chr1A	1	1	1
1070948|F|0-33:T>G-33:T>G	chr6D	1	1	1
999511|F|0-7:A>C-7:A>C	chr1D	1	1	1
100137529|F|0-63:T>C-63:T>C	chr1B	1	0	0
2293741|F|0-16:C>A-16:C>A	chr4B	1	1	1
1217268|F|0-37:T>G-37:T>G	chr2B	1	1	1
2254715|F|0-8:C>T-8:C>T	chr2D	1	0	1
1210486|F|0-31:C>G-31:C>G	chr2B	1	1	1
1204782|F|0-53:G>A-53:G>A	chr2D	1	1	1
1046380|F|0-65:G>C-65:G>C	chr7B	1	1	1
1093542|F|0-33:T>C-33:T>C	chr7A	1	1	1
1088506|F|0-53:A>G-53:A>G	chr7D	1	1	1
1761535|F|0-49:G>C-49:G>C	chr3B	1	0	0
100159739|F|0-29:T>G-29:T>G	chr7A	1	1	1
5576991|F|0-33:A>C-33:A>C	chr7D	1	1	1
12769207|F|0-13:C>G-13:C>G	chr7D	1	1	1
6049242|F|0-50:G>A-50:G>A	chr7D	1	0	0
5367078|F|0-28:G>A-28:G>A	chr3D	1	1	1
100138972|F|0-8:G>C-8:G>C	chr1A	1	0	0
1093928|F|0-5:A>G-5:A>G	chr6B	1	1	1
2247679|F|0-22:C>G-22:C>G	chr2B	1	0	1
3033840|F|0-64:C>G-64:C>G	chr5B	1	1	1
1144553|F|0-46:C>A-46:C>A	chr5A	1	1	1
1058456|F|0-25:C>G-25:C>G	chr6D	1	1	1
3937408|F|0-8:T>C-8:T>C	chr6B	1	1	1
1125420|F|0-29:G>C-29:G>C	chr3D	1	1	1
1044032|F|0-26:G>A-26:G>A	chr3D	1	1	1
1227775|F|0-5:C>A-5:C>A	chr4B	1	1	1
12777957|F|0-25:G>C-25:G>C	chr4B	1	1	1
4536629|F|0-10:C>T-10:C>T	chr2D	1	0	2
1018181|F|0-40:C>T-40:C>T	chr7D	1	0	2
1065940|F|0-32:C>T-32:C>T	chr2A	1	0	1
1863707|F|0-29:G>A-29:G>A	chr5D	1	2	2
1863707|F|0-32:C>T-32:C>T	chr5D	1	2	2
100193747|F|0-23:C>T-23:C>T	chr5D	1	0	0
1030325|F|0-19:C>T-19:C>T	chr6D	1	1	1
1864139|F|0-49:G>A-49:G>A	chr1A	1	1	0
2264906|F|0-53:T>G-53:T>G	chr1B	1	1	1
4992173|F|0-12:G>A-12:G>A	chr7B	1	0	1
1150315|F|0-26:G>C-26:G>C	chr1D	1	2	0
1001492|F|0-14:C>A-14:C>A	chr5D	1	0	1
1154906|F|0-36:C>T-36:C>T	chr3B	1	1	1
4396789|F|0-15:C>A-15:C>A	chr3D	1	2	0
995193|F|0-14:C>G-14:C>G	chr3D	1	1	2
1128654|F|0-29:A>G-29:A>G	chr4A	1	1	1
1003008|F|0-10:G>A-10:G>A	chr1B	1	1	1
1049611|F|0-7:T>C-7:T>C	chr4B	1	1	1
7353078|F|0-15:C>A-15:C>A	chr3D	1	1	1
100158480|F|0-26:G>C-26:G>C	chr6B	1	0	0
15306752|F|0-29:T>A-29:T>A	chr6B	1	1	1
1251341|F|0-47:C>T-47:C>T	chr4A	1	1	1
1218276|F|0-6:G>C-6:G>C	chr5D	1	1	1
1218276|F|0-9:T>A-9:T>A	chr5D	1	1	1
100171230|F|0-19:C>T-19:C>T	chr4A	1	0	0
3954936|F|0-26:T>C-26:T>C	chr5B	1	1	1
6043910|F|0-25:C>G-25:C>G	chr6A	1	0	0
1067955|F|0-14:G>C-14:G>C	chr3D	1	1	1
1067012|F|0-58:C>T-58:C>T	chr6D	1	1	1
100137761|F|0-65:C>T-65:C>T	chr6D	1	0	0
1017213|F|0-62:G>A-62:G>A	chr7D	1	2	0
1155372|F|0-6:G>C-6:G>C	chr7D	1	2	0
100185393|F|0-11:C>A-11:C>A	chr5A	1	0	0
23884497|F|0-26:T>G-26:T>G	chr5B	1	1	1
2296391|F|0-32:T>C-32:T>C	chr5D	1	1	1
5580395|F|0-5:G>A-5:G>A	chr1A	1	1	1
3944058|F|0-26:G>A-26:G>A	chr1D	1	2	0
2308765|F|0-26:G>A-26:G>A	chr1D	1	1	0
7930549|F|0-17:G>T-17:G>T	chr5B	1	1	1
1742541|F|0-36:G>T-36:G>T	chr5A	1	0	0
1108357|F|0-48:A>T-48:A>T	chr6D	1	1	0
5365814|F|0-13:G>C-13:G>C	chr6A	1	1	1
988540|F|0-49:G>A-49:G>A	chr3D	1	1	1
100137675|F|0-64:G>C-64:G>C	chr3D	1	0	0
1218148|F|0-5:T>C-5:T>C	chr5D	1	0	0
1218148|F|0-11:C>T-11:C>T	chr5D	1	0	2
1248334|F|0-23:C>A-23:C>A	chr2D	1	0	0
1248334|F|0-30:A>G-30:A>G	chr2D	1	0	0
987730|F|0-10:G>C-10:G>C	chr1D	1	1	1
1020393|F|0-44:G>A-44:G>A	chr2D	1	0	2
1029611|F|0-63:A>G-63:A>G	chr3D	1	1	1
3940372|F|0-23:G>A-23:G>A	chr5D	1	1	1
3028351|F|0-6:A>G-6:A>G	chr2D	1	1	1
1200314|F|0-15:C>T-15:C>T	chr6B	1	0	1
1200314|F|0-16:T>C-16:T>C	chr6B	1	0	1
1200314|F|0-36:A>G-36:A>G	chr6B	1	0	1
7317388|F|0-60:G>T-60:G>T	chr7D	1	0	2
1200500|F|0-32:G>C-32:G>C	chr7A	1	1	0
1864014|F|0-9:A>C-9:A>C	chr7D	1	0	0
1864014|F|0-44:C>G-44:C>G	chr7D	1	1	0
990204|F|0-17:C>A-17:C>A	chr3B	1	0	0
990204|F|0-47:A>G-47:A>G	chr3B	1	0	0
990204|F|0-59:C>T-59:C>T	chr3B	1	1	1
1206656|F|0-24:G>A-24:G>A	chr7A	1	1	1
100136485|F|0-28:C>A-28:C>A	chr1A	1	0	0
1229305|F|0-58:T>G-58:T>G	chr4A	1	1	1
2290565|F|0-13:C>G-13:C>G	chr4D	1	2	2
7487774|F|0-15:G>C-15:G>C	chr4B	1	1	1
1061961|F|0-59:G>A-59:G>A	chr6B	1	2	0
1077356|F|0-33:A>C-33:A>C	chr2A	1	1	1
1049061|F|0-14:C>T-14:C>T	chr5D	1	0	0
1049061|F|0-49:G>A-49:G>A	chr5D	1	0	0
988044|F|0-8:A>G-8:A>G	chr2D	1	1	1
3941868|F|0-30:A>G-30:A>G	chr6B	1	1	1
1099129|F|0-8:A>G-8:A>G	chr1B	1	1	1
1092148|F|0-23:G>C-23:G>C	chr1D	1	1	1
1092148|F|0-55:T>C-55:T>C	chr1A	1	1	1
997610|F|0-21:G>A-21:G>A	chr4A	1	1	1
1002654|F|0-22:C>T-22:C>T	chr4D	1	1	1
5325018|F|0-36:G>T-36:G>T	chr6D	1	2	0
5325018|F|0-58:G>T-58:G>T	chr6D	1	2	0
1068663|F|0-12:A>G-12:A>G	chr2D	1	1	1
5361455|F|0-8:A>C-8:A>C	chr4A	1	1	1
5579693|F|0-20:C>G-20:C>G	chr4D	1	1	1
1123934|F|0-52:G>T-52:G>T	chr4D	1	2	0
1018096|F|0-19:T>C-19:T>C	chr2D	1	1	1
1026441|F|0-43:C>G-43:C>G	chr2B	1	1	1
4262086|F|0-17:C>T-17:C>T	chr5D	1	2	0
993148|F|0-12:A>G-12:A>G	chr7D	1	1	1
993148|F|0-15:G>A-15:G>A	chr7D	1	0	0
1010404|F|0-27:C>T-27:C>T	chr4B	1	0	2
1101884|F|0-8:A>G-8:A>G	chr5D	1	1	1
1088996|F|0-26:G>A-26:G>A	chr5A	1	1	1
2268312|F|0-15:C>A-15:C>A	chr4A	1	2	0
2268312|F|0-58:C>T-58:C>T	chr4A	1	2	0
4262721|F|0-26:T>G-26:T>G	chr7D	1	1	1
3957007|F|0-59:A>G-59:A>G	chr7B	1	1	1
1098259|F|0-7:C>T-7:C>T	chr5D	1	0	1
1098259|F|0-40:C>T-40:C>T	chr5D	1	0	1
1098259|F|0-52:G>C-52:G>C	chr5D	1	0	1
1021567|F|0-7:C>A-7:C>A	chr6B	1	0	0
1021567|F|0-19:C>A-19:C>A	chr6B	1	0	0
4002228|F|0-14:T>C-14:T>C	chr2B	1	1	1
3934391|F|0-21:A>G-21:A>G	chr2A	1	1	1
1862822|F|0-54:A>C-54:A>C	chr2B	1	1	1
1862822|F|0-59:A>C-59:A>C	chr2A	1	1	1
3941348|F|0-12:C>A-12:C>A	chr2B	1	1	1
25949778|F|0-17:A>G-17:A>G	chr2D	1	1	1
1030960|F|0-29:G>A-29:G>A	chr6B	1	1	1
4009181|F|0-10:G>A-10:G>A	chr5A	1	0	0
7336071|F|0-5:C>T-5:C>T	chr2D	1	1	1
1115383|F|0-53:G>A-53:G>A	chr4A	1	1	1
5006275|F|0-13:C>T-13:C>T	chr5D	1	1	1
1127636|F|0-8:T>C-8:T>C	chr5D	1	1	1
100194151|F|0-20:G>T-20:G>T	chr5D	1	0	0
3021213|F|0-28:A>C-28:A>C	chr6D	1	1	1
3029090|F|0-33:T>A-33:T>A	chr5B	1	2	0
1696537|F|0-9:A>T-9:A>T	chr5D	1	1	0
1696537|F|0-53:A>G-53:A>G	chr5D	1	1	0
100196181|F|0-9:T>C-9:T>C	chr7D	1	0	0
3945894|F|0-13:G>A-13:G>A	chr5D	1	0	1
1211740|F|0-28:C>G-28:C>G	chr7D	1	1	1
1211740|F|0-61:G>C-61:G>C	chr7D	1	1	1
3020990|F|0-38:G>C-38:G>C	chr5A	1	2	1
5354721|F|0-12:A>T-12:A>T	chr3D	1	0	0
5354721|F|0-23:G>A-23:G>A	chr3D	1	0	0
7167999|F|0-9:G>A-9:G>A	chr2D	1	2	0
7167999|F|0-21:G>A-21:G>A	chr2D	1	0	2
100186479|F|0-14:C>G-14:C>G	chr4D	1	0	0
100186479|F|0-16:T>G-16:T>G	chr4D	1	0	0
100186479|F|0-44:G>A-44:G>A	chr4D	1	0	0
100186479|F|0-52:T>C-52:T>C	chr4D	1	0	0
4393903|F|0-32:G>C-32:G>C	chr7D	1	1	1
988364|F|0-8:G>C-8:G>C	chr5B	1	1	1
996920|F|0-68:G>C-68:G>C	chr5D	1	0	0
1694804|F|0-61:C>T-61:C>T	chr5B	1	1	0
1093821|F|0-28:C>T-28:C>T	chr3B	1	1	0
1160400|F|0-51:A>T-51:A>T	chr6B	1	1	1
1083484|F|0-66:T>C-66:T>C	chr6A	1	1	1
4909330|F|0-7:T>G-7:T>G	chr1D	1	0	0
4909330|F|0-29:G>C-29:G>C	chr1D	1	0	0
4261695|F|0-35:C>A-35:C>A	chr7D	1	0	2
1202615|F|0-28:C>G-28:C>G	chr6B	1	1	1
980344|F|0-5:G>A-5:G>A	chr3B	1	1	1
1698386|F|0-39:C>T-39:C>T	chr5A	1	0	1
4981834|F|0-19:A>G-19:A>G	chr7D	1	1	1
5562969|F|0-6:G>T-6:G>T	chr7D	1	0	2
5562969|F|0-37:G>C-37:G>C	chr7D	1	0	2
5562969|F|0-56:G>A-56:G>A	chr7D	1	0	2
1707805|F|0-22:A>G-22:A>G	chr2B	1	1	1
1228855|F|0-11:G>T-11:G>T	chr5D	1	1	1
100169332|F|0-19:C>G-19:C>G	chr3D	1	0	0
1095087|F|0-50:C>G-50:C>G	chr3B	1	2	1
5411780|F|0-35:G>C-35:G>C	chr3A	1	1	1
990160|F|0-16:C>G-16:C>G	chr4D	1	0	2
3064586|F|0-52:A>T-52:A>T	chr4B	1	0	0
7163457|F|0-8:T>A-8:T>A	chr5A	1	1	1
100185289|F|0-67:G>A-67:G>A	chr5B	1	0	0
7162147|F|0-9:G>C-9:G>C	chr7D	1	0	2
1090147|F|0-5:G>A-5:G>A	chr4A	1	0	1
2259115|F|0-11:A>C-11:A>C	chr6B	1	1	1
5971550|F|0-41:T>A-41:T>A	chr6A	1	1	1
1081003|F|0-57:A>G-57:A>G	chr6D	1	1	1
19484306|F|0-63:A>G-63:A>G	chr6A	1	1	1
4006110|F|0-19:G>C-19:G>C	chr6D	1	0	0
4006110|F|0-22:G>A-22:G>A	chr6D	1	0	0
1107159|F|0-32:T>A-32:T>A	chr5B	1	1	1
100180562|F|0-57:G>T-57:G>T	chr5B	1	0	1
1862737|F|0-50:T>G-50:T>G	chr6B	1	1	0
1862737|F|0-68:G>A-68:G>A	chr6B	1	1	0
5357877|F|0-24:G>C-24:G>C	chr2D	1	1	1
1060164|F|0-19:C>T-19:C>T	chr7D	1	1	1
100151565|F|0-43:C>G-43:C>G	chr7D	1	0	1
100179569|F|0-7:C>T-7:C>T	chr3B	1	0	1
100196915|F|0-10:C>A-10:C>A	chr2D	1	0	0
100196915|F|0-13:G>A-13:G>A	chr2D	1	0	0
1232084|F|0-37:A>G-37:A>G	chr2D	1	1	1
100196915|F|0-48:C>A-48:C>A	chr2D	1	0	0
100196915|F|0-52:C>T-52:C>T	chr2D	1	0	0
1232084|F|0-59:G>T-59:G>T	chr2D	1	1	1
1092880|F|0-54:A>C-54:A>C	chr6A	1	0	2
1379411|F|0-64:C>G-64:C>G	chr1B	1	1	1
1765897|F|0-5:A>G-5:A>G	chr2B	1	0	0
1765897|F|0-20:G>T-20:G>T	chr2B	1	0	0
1078113|F|0-26:C>T-26:C>T	chr5D	1	1	2
1154680|F|0-16:C>T-16:C>T	chr2B	1	1	1
1212802|F|0-41:T>C-41:T>C	chr7B	1	1	1
992871|F|0-11:C>T-11:C>T	chr5D	1	0	0
992871|F|0-13:G>T-13:G>T	chr5D	1	1	1
4393765|F|0-26:C>T-26:C>T	chr2D	1	2	0
4393765|F|0-27:G>A-27:G>A	chr2D	1	2	0
4393765|F|0-29:G>C-29:G>C	chr2D	1	2	0
1076165|F|0-24:T>C-24:T>C	chr2D	1	1	1
1118231|F|0-36:G>A-36:G>A	chr2B	1	1	1
2250701|F|0-26:G>A-26:G>A	chr1D	1	1	1
1021258|F|0-8:G>C-8:G>C	chr7B	1	1	1
1021258|F|0-16:C>T-16:C>T	chr7B	1	0	0
1021258|F|0-17:A>G-17:A>G	chr1B	1	1	1
1021258|F|0-35:G>A-35:G>A	chr7B	1	1	1
985696|F|0-16:C>T-16:C>T	chr1D	1	0	1
985696|F|0-68:G>A-68:G>A	chr1D	1	0	1
3947029|F|0-7:G>A-7:G>A	chr5D	1	2	0
100092917|F|0-26:T>C-26:T>C	chr4D	1	1	2
1029718|F|0-8:G>T-8:G>T	chr4A	1	0	1
3026613|F|0-15:T>C-15:T>C	chr5D	1	1	1
1744307|F|0-5:C>G-5:C>G	chr1A	1	0	0
1342355|F|0-11:C>G-11:C>G	chr3D	1	1	1
1261397|F|0-10:T>C-10:T>C	chr7A	1	1	1
1025305|F|0-13:G>A-13:G>A	chr7D	1	0	0
7173989|F|0-14:G>C-14:G>C	chr7D	1	0	0
7173989|F|0-31:G>A-31:G>A	chr7D	1	0	0
7173989|F|0-32:C>G-32:C>G	chr7D	1	0	0
7173989|F|0-39:C>A-39:C>A	chr7D	1	0	0
19484189|F|0-14:T>C-14:T>C	chr2B	1	1	1
1092135|F|0-65:T>A-65:T>A	chr2A	1	1	1
100183651|F|0-29:C>G-29:C>G	chr6A	1	0	0
3027071|F|0-7:C>T-7:C>T	chr6B	1	1	1
1343250|F|0-32:T>C-32:T>C	chr1D	1	1	1
1375277|F|0-38:A>C-38:A>C	chr7D	1	1	1
1041702|F|0-23:G>A-23:G>A	chr4D	1	1	1
100159674|F|0-29:C>T-29:C>T	chr4D	1	0	0
3030733|F|0-15:T>C-15:T>C	chr7D	1	0	1
2244173|F|0-35:T>C-35:T>C	chr1D	1	1	1
2244173|F|0-64:T>C-64:T>C	chr1D	1	0	0
100180388|F|0-15:A>C-15:A>C	chr1D	1	0	0
1018656|F|0-23:T>C-23:T>C	chr1A	1	1	1
100162824|F|0-7:T>C-7:T>C	chr5D	1	1	1
4004945|F|0-7:T>C-7:T>C	chr5D	1	1	1
4004945|F|0-20:G>A-20:G>A	chr5D	1	1	1
1022660|F|0-46:T>G-46:T>G	chr1D	1	1	1
1037648|F|0-47:C>G-47:C>G	chr7A	1	1	1
100188589|F|0-56:G>A-56:G>A	chr1B	1	0	0
1022660|F|0-57:C>A-57:C>A	chr1A	1	1	1
1020635|F|0-40:T>G-40:T>G	chr1D	1	2	2
1020635|F|0-55:G>C-55:G>C	chr1D	1	0	2
983758|F|0-10:G>A-10:G>A	chr1B	1	1	1
100160766|F|0-48:C>T-48:C>T	chr1A	1	0	0
2260926|F|0-17:G>T-17:G>T	chr3A	1	2	0
7333010|F|0-21:A>C-21:A>C	chr1D	1	1	1
991920|F|0-6:T>C-6:T>C	chr1D	1	1	1
2366262|F|0-14:G>A-14:G>A	chr1D	1	0	2
1060134|F|0-17:A>C-17:A>C	chr1B	1	0	0
1078415|F|0-10:A>G-10:A>G	chr1A	1	1	1
1078415|F|0-44:C>T-44:C>T	chr1D	1	1	1
1163264|F|0-41:A>G-41:A>G	chr1A	1	1	1
1257670|F|0-35:C>T-35:C>T	chr1B	1	0	2
1000969|F|0-41:G>A-41:G>A	chr1D	1	0	0
1000969|F|0-47:G>T-47:G>T	chr1D	1	0	0
1039175|F|0-5:T>A-5:T>A	chr1B	1	1	1
1075777|F|0-8:G>A-8:G>A	chr1B	1	1	1
1007364|F|0-13:A>G-13:A>G	chr1B	1	1	0
1007364|F|0-55:G>A-55:G>A	chr1B	1	1	0
1696470|F|0-11:C>T-11:C>T	chr1D	1	0	2
1201024|F|0-29:C>G-29:C>G	chr1D	1	1	1
997377|F|0-5:G>C-5:G>C	chr1A	1	1	1
997377|F|0-8:G>C-8:G>C	chr1D	1	0	0
2252437|F|0-35:C>G-35:C>G	chr1D	1	1	1
100181942|F|0-13:C>G-13:C>G	chr1D	1	0	0
1252139|F|0-7:C>G-7:C>G	chr1B	1	1	1
1147808|F|0-42:C>T-42:C>T	chr1A	1	1	1
3954099|F|0-27:T>C-27:T>C	chr1B	1	2	0
3941440|F|0-5:G>C-5:G>C	chr1D	1	1	2
997947|F|0-44:G>A-44:G>A	chr1D	1	1	1
1275709|F|0-18:C>T-18:C>T	chr1D	1	1	0
1275709|F|0-61:G>A-61:G>A	chr1D	1	1	0
100176484|F|0-13:T>C-13:T>C	chr1D	1	0	0
4733969|F|0-12:C>G-12:C>G	chr1D	1	0	0
4733969|F|0-29:T>C-29:T>C	chr1D	1	0	0
1209032|F|0-29:C>G-29:C>G	chr1B	1	1	0
2283814|F|0-17:G>C-17:G>C	chr1D	1	1	1
6047398|F|0-8:G>C-8:G>C	chr1D	1	0	0
6047398|F|0-23:G>A-23:G>A	chr1D	1	0	0
1238119|F|0-7:A>G-7:A>G	chr1D	1	1	1
3026459|F|0-10:A>G-10:A>G	chr1B	1	1	1
3027857|F|0-26:G>A-26:G>A	chr1B	1	1	1
3026164|F|0-35:G>A-35:G>A	chr1D	1	1	1
3957784|F|0-31:A>G-31:A>G	chr1D	1	0	0
12768859|F|0-35:G>T-35:G>T	chr1D	1	1	1
7900187|F|0-50:T>C-50:T>C	chr1A	1	1	1
1695270|F|0-34:A>G-34:A>G	chr1B	1	2	2
3956000|F|0-15:G>C-15:G>C	chr1B	1	2	1
994321|F|0-16:C>G-16:C>G	chr1D	1	1	1
1042696|F|0-46:C>G-46:C>G	chr1D	1	1	1
3026331|F|0-10:G>T-10:G>T	chr1D	1	0	1
3026331|F|0-20:C>T-20:C>T	chr1D	1	0	1
6045785|F|0-17:C>G-17:C>G	chr1D	1	1	1
1167213|F|0-7:A>G-7:A>G	chr1A	1	1	1
2299073|F|0-6:G>C-6:G>C	chr1D	1	1	1
1017611|F|0-17:G>A-17:G>A	chr1B	1	0	1
1213145|F|0-43:C>T-43:C>T	chr1D	1	0	1
1025502|F|0-7:C>T-7:C>T	chr1B	1	2	0
1025502|F|0-14:T>C-14:T>C	chr1D	1	0	1
1025502|F|0-26:G>A-26:G>A	chr1B	1	0	0
1120372|F|0-31:T>C-31:T>C	chr1D	1	0	0
1120372|F|0-32:C>T-32:C>T	chr1D	1	0	0
1120372|F|0-43:C>T-43:C>T	chr7D	1	1	1
1158377|F|0-27:G>C-27:G>C	chr1D	1	0	2
100172783|F|0-6:G>A-6:G>A	chr7B	1	0	0
1268487|F|0-8:A>G-8:A>G	chr7B	1	1	1
1230438|F|0-14:T>G-14:T>G	chr7D	1	1	1
1128599|F|0-8:T>G-8:T>G	chr1A	1	1	1
987197|F|0-28:T>C-28:T>C	chr1B	1	1	1
100172660|F|0-37:A>G-37:A>G	chr1B	1	0	1
2256575|F|0-26:C>G-26:C>G	chr1D	1	1	1
2256575|F|0-47:G>A-47:G>A	chr1D	1	0	0
4019082|F|0-16:C>G-16:C>G	chr1D	1	0	1
4019082|F|0-28:C>G-28:C>G	chr1D	1	0	1
1090847|F|0-21:C>G-21:C>G	chr1D	1	1	1
1048758|F|0-25:C>G-25:C>G	chr1D	1	1	1
1155225|F|0-8:C>G-8:C>G	chr7D	1	1	1
1713501|F|0-25:C>G-25:C>G	chr1A	1	1	1
100186117|F|0-46:C>T-46:C>T	chr7D	1	0	0
100186117|F|0-57:T>C-57:T>C	chr7D	1	0	2
1182403|F|0-19:G>T-19:G>T	chr1D	1	1	1
1182403|F|0-28:C>A-28:C>A	chr1D	1	1	1
100183037|F|0-58:G>T-58:G>T	chr1A	1	0	0
1212349|F|0-64:G>A-64:G>A	chr1A	1	1	1
2256569|F|0-18:T>C-18:T>C	chr1D	1	1	1
1128282|F|0-16:G>A-16:G>A	chr1B	1	1	1
100179658|F|0-55:G>C-55:G>C	chr1B	1	0	0
1100678|F|0-9:T>C-9:T>C	chr1D	1	1	1
1101686|F|0-14:A>G-14:A>G	chr1A	1	1	1
2248501|F|0-10:C>T-10:C>T	chr1D	1	1	1
7338872|F|0-31:A>C-31:A>C	chr1B	1	1	1
986835|F|0-68:T>A-68:T>A	chr1D	1	0	2
2252445|F|0-13:G>A-13:G>A	chr5D	1	1	1
1020717|F|0-29:T>A-29:T>A	chr1A	1	1	1
100181695|F|0-40:C>A-40:C>A	chr1B	1	0	0
1316239|F|0-32:T>C-32:T>C	chr1D	1	1	1
6046429|F|0-56:T>C-56:T>C	chr1B	1	1	1
2340595|F|0-7:G>T-7:G>T	chr1D	1	1	1
1007224|F|0-49:A>C-49:A>C	chr1D	1	1	1
5324461|F|0-11:A>C-11:A>C	chr1D	1	1	1
1293395|F|0-20:G>C-20:G>C	chr1B	1	1	1
1062010|F|0-21:C>A-21:C>A	chr6D	1	1	1
2264535|F|0-34:T>G-34:T>G	chr1D	1	1	1
1213983|F|0-20:C>T-20:C>T	chr1D	1	1	0
1213983|F|0-56:C>T-56:C>T	chr1D	1	1	2
100089993|F|0-43:A>G-43:A>G	chr1B	1	0	0
984861|F|0-20:C>T-20:C>T	chr1A	1	0	2
984861|F|0-29:C>G-29:C>G	chr1A	1	2	1
1074921|F|0-10:C>T-10:C>T	chr1D	1	1	1
1074921|F|0-54:A>G-54:A>G	chr1D	1	1	1
1091350|F|0-5:G>C-5:G>C	chr1D	1	1	1
1095806|F|0-19:G>A-19:G>A	chr1B	1	1	1
1074182|F|0-10:G>C-10:G>C	chr1D	1	0	2
1074182|F|0-53:G>C-53:G>C	chr1D	1	1	1
1362026|F|0-9:T>G-9:T>G	chr1B	1	1	1
1036453|F|0-55:T>C-55:T>C	chr1A	1	1	1
1029726|F|0-7:G>A-7:G>A	chr1D	1	1	0
2290255|F|0-21:C>T-21:C>T	chr1D	1	2	0
2290255|F|0-60:C>T-60:C>T	chr1D	1	2	0
1127084|F|0-35:C>T-35:C>T	chr1D	1	1	1
1016328|F|0-14:G>T-14:G>T	chr1D	1	1	0
1016328|F|0-38:C>G-38:C>G	chr1D	1	1	0
1016328|F|0-62:A>G-62:A>G	chr1D	1	1	0
1206457|F|0-61:G>C-61:G>C	chr1B	1	0	2
3026049|F|0-23:A>G-23:A>G	chr1D	1	2	2
1009692|F|0-23:A>G-23:A>G	chr1D	1	1	1
5361308|F|0-11:G>A-11:G>A	chr1A	1	1	1
1863497|F|0-22:G>A-22:G>A	chr1B	1	1	1
100161323|F|0-67:A>G-67:A>G	chr1D	1	0	0
1089135|F|0-44:G>C-44:G>C	chr1B	1	1	1
1393766|F|0-41:C>G-41:C>G	chr1D	1	1	1
5331447|F|0-16:G>C-16:G>C	chr1D	1	0	1
7912994|F|0-35:A>G-35:A>G	chr1A	1	1	1
4008274|F|0-41:C>G-41:C>G	chr1D	1	1	1
3024574|F|0-28:C>G-28:C>G	chr1D	1	1	1
998431|F|0-43:C>G-43:C>G	chr1B	1	1	1
1728217|F|0-59:A>T-59:A>T	chr1D	1	0	0
2249204|F|0-37:G>A-37:G>A	chr1D	1	1	1
2249204|F|0-41:A>T-41:A>T	chr1D	1	0	0
7171138|F|0-36:T>C-36:T>C	chr1B	1	0	0
3941275|F|0-26:G>C-26:G>C	chr1D	1	2	0
3941275|F|0-40:C>T-40:C>T	chr1D	1	2	0
100149668|F|0-45:G>A-45:G>A	chr1D	1	0	2
100160696|F|0-5:T>C-5:T>C	chr1A	1	0	0
1132188|F|0-52:T>G-52:T>G	chr1B	1	2	1
4262855|F|0-9:G>A-9:G>A	chr1D	1	1	1
1240132|F|0-6:C>T-6:C>T	chr1D	1	1	1
1227040|F|0-9:C>A-9:C>A	chr1B	1	1	1
5001262|F|0-15:C>G-15:C>G	chr1B	1	0	1
5001262|F|0-30:C>G-30:C>G	chr1B	1	2	1
1268075|F|0-28:A>G-28:A>G	chr1B	1	1	1
1007113|F|0-35:C>T-35:C>T	chr1A	1	0	0
1007113|F|0-65:T>G-65:T>G	chr1A	1	1	1
2258923|F|0-16:G>A-16:G>A	chr1D	1	1	1
7166838|F|0-18:G>A-18:G>A	chr1B	1	1	1
1101155|F|0-9:A>C-9:A>C	chr1B	1	1	1
4910668|F|0-16:G>C-16:G>C	chr1D	1	0	0
4910668|F|0-44:G>T-44:G>T	chr1D	1	0	0
4262043|F|0-11:A>G-11:A>G	chr1D	1	0	0
2259455|F|0-10:A>G-10:A>G	chr1D	1	1	0
2259455|F|0-48:C>T-48:C>T	chr1D	1	1	0
2370464|F|0-11:C>A-11:C>A	chr1D	1	1	1
1099689|F|0-44:C>T-44:C>T	chr1D	1	1	1
12768480|F|0-64:C>T-64:C>T	chr1B	1	2	0
1696929|F|0-29:G>A-29:G>A	chr1A	1	1	1
100173657|F|0-65:G>C-65:G>C	chr1B	1	0	0
1200337|F|0-11:C>T-11:C>T	chr1D	1	1	1
100173774|F|0-47:G>A-47:G>A	chr1D	1	0	0
1218452|F|0-10:C>G-10:C>G	chr1D	1	1	1
1098284|F|0-29:A>C-29:A>C	chr1A	1	1	1
4664141|F|0-5:C>T-5:C>T	chr1B	1	0	1
2313773|F|0-58:C>T-58:C>T	chr1D	1	2	0
100173316|F|0-48:G>C-48:G>C	chr1B	1	0	0
7867599|F|0-26:C>A-26:C>A	chr1B	1	0	2
1252529|F|0-8:A>G-8:A>G	chr1B	1	1	1
1061265|F|0-14:A>C-14:A>C	chr1D	1	1	1
100159483|F|0-28:G>T-28:G>T	chr1D	1	0	0
1120978|F|0-11:C>G-11:C>G	chr1D	1	1	2
100159573|F|0-36:G>A-36:G>A	chr1B	1	0	0
1064534|F|0-44:C>T-44:C>T	chr1B	1	1	1
990516|F|0-22:T>C-22:T>C	chr1A	1	0	0
990516|F|0-40:C>T-40:C>T	chr1A	1	1	1
1258016|F|0-8:A>G-8:A>G	chr7A	1	1	1
1209925|F|0-56:T>G-56:T>G	chr7A	1	1	1
3935609|F|0-26:C>G-26:C>G	chr1B	1	1	0
1125496|F|0-23:T>C-23:T>C	chr1D	1	1	1
1041292|F|0-16:G>A-16:G>A	chr1D	1	1	0
1041292|F|0-25:G>C-25:G>C	chr1D	1	1	0
994225|F|0-20:T>C-20:T>C	chr1D	1	0	0
3033169|F|0-10:G>A-10:G>A	chr1B	1	1	0
3033169|F|0-43:C>T-43:C>T	chr1B	1	1	2
1024902|F|0-45:G>A-45:G>A	chr1D	1	1	1
1019321|F|0-16:G>C-16:G>C	chr1A	1	1	1
1019321|F|0-52:G>A-52:G>A	chr1D	1	1	0
3027624|F|0-5:G>A-5:G>A	chr1D	1	1	1
3951140|F|0-6:A>G-6:A>G	chr1A	1	1	1
2251556|F|0-31:C>A-31:C>A	chr1D	1	2	0
2251556|F|0-67:G>C-67:G>C	chr1D	1	0	2
1136196|F|0-30:G>A-30:G>A	chr1D	1	2	0
3532896|F|0-7:T>C-7:T>C	chr7B	1	1	1
1116282|F|0-17:T>A-17:T>A	chr1B	1	1	0
1116282|F|0-34:C>T-34:C>T	chr1B	1	1	0
1116282|F|0-43:G>A-43:G>A	chr1B	1	1	2
1097897|F|0-6:G>A-6:G>A	chr1B	1	1	0
1097897|F|0-41:C>G-41:C>G	chr1B	1	1	0
1097897|F|0-50:C>T-50:C>T	chr1B	1	1	0
1001150|F|0-13:G>C-13:G>C	chr1B	1	1	1
100174237|F|0-19:G>C-19:G>C	chr1A	1	0	0
6044173|F|0-31:G>C-31:G>C	chr1D	1	0	0
100161520|F|0-49:A>G-49:A>G	chr1D	1	0	0
1053988|F|0-20:G>C-20:G>C	chr1D	1	1	1
100187039|F|0-68:G>T-68:G>T	chr1D	1	1	1
3953180|F|0-31:A>G-31:A>G	chr1B	1	1	1
3022206|F|0-30:C>T-30:C>T	chr1D	1	1	1
996139|F|0-17:A>C-17:A>C	chr1B	1	1	1
2242419|F|0-39:A>G-39:A>G	chr4D	1	1	1
100136819|F|0-19:G>C-19:G>C	chr1D	1	0	0
2296271|F|0-23:A>G-23:A>G	chr1B	1	1	1
7167814|F|0-29:G>C-29:G>C	chr1A	1	0	1
1022092|F|0-38:C>T-38:C>T	chr4B	1	0	0
1022092|F|0-47:C>T-47:C>T	chr4B	1	0	0
2330732|F|0-26:G>C-26:G>C	chr1D	1	1	1
1212241|F|0-8:A>G-8:A>G	chr1A	1	1	1
1206279|F|0-12:T>A-12:T>A	chr6D	1	1	1
988391|F|0-18:T>C-18:T>C	chr1A	1	1	1
1094226|F|0-38:G>C-38:G>C	chr1D	1	1	1
100174113|F|0-41:C>A-41:C>A	chr1D	1	0	0
100136495|F|0-63:A>G-63:A>G	chr1D	1	0	0
3029332|F|0-7:G>A-7:G>A	chr5D	1	2	2
1094760|F|0-68:C>G-68:C>G	chr1B	1	1	1
1063916|F|0-7:A>G-7:A>G	chr1D	1	1	1
16662279|F|0-27:A>T-27:A>T	chr1A	1	0	0
1064295|F|0-13:C>T-13:C>T	chr1D	1	1	1
1056105|F|0-17:G>T-17:G>T	chr1B	1	1	1
2262698|F|0-28:G>C-28:G>C	chr1D	1	2	0
1069871|F|0-6:T>G-6:T>G	chr1A	1	1	1
1117334|F|0-9:A>T-9:A>T	chr1D	1	1	1
1059027|F|0-24:C>G-24:C>G	chr1B	1	1	1
992478|F|0-19:G>C-19:G>C	chr4B	1	1	1
992478|F|0-28:G>A-28:G>A	chr4B	1	1	1
1125905|F|0-8:C>T-8:C>T	chr1D	1	1	1
3020863|F|0-31:T>C-31:T>C	chr1A	1	0	2
4262734|F|0-14:G>A-14:G>A	chr1D	1	0	2
100180533|F|0-16:T>C-16:T>C	chr1B	1	0	1
100180534|F|0-48:T>C-48:T>C	chr1B	1	0	1
100181136|F|0-16:C>G-16:C>G	chr1D	1	0	0
1092578|F|0-20:C>T-20:C>T	chr7D	1	1	1
1088271|F|0-10:C>A-10:C>A	chr1A	1	1	1
1089557|F|0-59:C>T-59:C>T	chr1B	1	1	1
3956664|F|0-31:C>G-31:C>G	chr1D	1	1	1
2276722|F|0-38:T>C-38:T>C	chr1B	1	1	1
7331683|F|0-5:T>C-5:T>C	chr1B	1	1	1
100173166|F|0-10:T>C-10:T>C	chr1A	1	0	0
1092922|F|0-14:C>T-14:C>T	chr1A	1	0	1
1092922|F|0-46:C>T-46:C>T	chr1A	1	0	1
1088730|F|0-26:T>C-26:T>C	chr1B	1	1	1
1061423|F|0-14:G>C-14:G>C	chr1D	1	1	1
1061423|F|0-41:G>C-41:G>C	chr1D	1	1	1
100091178|F|0-44:C>T-44:C>T	chr1D	1	1	1
100172579|F|0-17:A>G-17:A>G	chr1B	1	0	0
1020188|F|0-23:C>A-23:C>A	chr1D	1	1	2
1020188|F|0-52:G>A-52:G>A	chr1D	1	1	0
988851|F|0-33:G>C-33:G>C	chr1D	1	0	1
7172281|F|0-13:C>T-13:C>T	chr1D	1	0	0
7172281|F|0-39:C>T-39:C>T	chr1D	1	0	0
1011597|F|0-64:T>C-64:T>C	chr1A	1	0	0
1201361|F|0-62:G>A-62:G>A	chr1D	1	1	1
5000974|F|0-12:G>T-12:G>T	chr1A	1	1	1
1023728|F|0-19:G>C-19:G>C	chr1D	1	1	1
1023728|F|0-55:C>T-55:C>T	chr1D	1	0	0
1095582|F|0-29:A>G-29:A>G	chr6B	1	1	1
983811|F|0-40:T>C-40:T>C	chr1D	1	1	1
1246170|F|0-8:C>T-8:C>T	chr1D	1	1	1
7161899|F|0-5:G>A-5:G>A	chr1B	1	2	0
7165965|F|0-10:G>T-10:G>T	chr1A	1	1	1
4911223|F|0-12:G>C-12:G>C	chr1B	1	0	1
100183772|F|0-5:T>C-5:T>C	chr1D	1	0	0
100195505|F|0-46:G>A-46:G>A	chr5B	1	0	0
100188146|F|0-26:G>C-26:G>C	chr1B	1	0	0
3026408|F|0-20:C>G-20:C>G	chr1D	1	1	1
3936729|F|0-5:G>A-5:G>A	chr1D	1	0	2
3936729|F|0-16:G>A-16:G>A	chr1D	1	2	0
3936729|F|0-17:G>A-17:G>A	chr1D	1	0	2
3026430|F|0-8:A>C-8:A>C	chr1D	1	1	1
3026715|F|0-31:C>G-31:C>G	chr1B	1	1	1
3026715|F|0-38:A>G-38:A>G	chr1B	1	1	1
1164840|F|0-11:C>T-11:C>T	chr2D	1	1	1
1203768|F|0-21:C>T-21:C>T	chr3B	1	1	0
1203768|F|0-27:A>G-27:A>G	chr3B	1	1	0
992942|F|0-14:G>C-14:G>C	chr1A	1	1	1
3943242|F|0-12:G>T-12:G>T	chr4D	1	1	1
1209291|F|0-13:C>G-13:C>G	chr1D	1	1	1
4990810|F|0-23:C>T-23:C>T	chr1A	1	1	1
993221|F|0-66:C>A-66:C>A	chr1D	1	1	1
7902295|F|0-8:G>C-8:G>C	chr1B	1	1	1
4262240|F|0-16:G>C-16:G>C	chr1D	1	2	2
1219338|F|0-10:C>G-10:C>G	chr1A	1	0	1
1219338|F|0-25:G>C-25:G>C	chr1A	1	0	1
1219338|F|0-38:C>A-38:C>A	chr1A	1	0	1
1013786|F|0-31:G>T-31:G>T	chr1A	1	1	1
1219090|F|0-8:C>G-8:C>G	chr1D	1	0	2
1089717|F|0-32:C>G-32:C>G	chr1D	1	1	1
3022508|F|0-19:G>C-19:G>C	chr1D	1	0	2
1095076|F|0-7:C>G-7:C>G	chr1A	1	1	1
1000927|F|0-8:C>T-8:C>T	chr1A	1	1	1
100185482|F|0-8:C>G-8:C>G	chr1A	1	0	0
100140288|F|0-12:A>T-12:A>T	chr1D	1	0	0
100140288|F|0-19:A>G-19:A>G	chr1D	1	0	0
2271963|F|0-8:C>T-8:C>T	chr1D	1	0	2
2271963|F|0-46:C>T-46:C>T	chr1D	1	2	2
1217542|F|0-51:C>G-51:C>G	chr1B	1	1	1
100141316|F|0-10:A>G-10:A>G	chr1A	1	0	1
1032971|F|0-20:G>C-20:G>C	chr1D	1	0	1
3960537|F|0-10:G>A-10:G>A	chr1A	1	1	0
3960537|F|0-13:G>A-13:G>A	chr1A	1	1	0
3960537|F|0-23:A>T-23:A>T	chr1A	1	1	2
3960537|F|0-25:C>T-25:C>T	chr1A	1	1	0
5580092|F|0-5:G>A-5:G>A	chr1B	1	1	1
100183232|F|0-38:C>A-38:C>A	chr1A	1	0	0
2323335|F|0-52:C>T-52:C>T	chr1B	1	2	0
2323335|F|0-65:C>T-65:C>T	chr1B	1	2	0
2242468|F|0-5:A>G-5:A>G	chr1D	1	1	1
2253772|F|0-19:C>T-19:C>T	chr1A	1	1	1
2254316|F|0-46:C>T-46:C>T	chr1B	1	1	1
989353|F|0-6:T>A-6:T>A	chr1D	1	1	0
12683156|F|0-17:T>C-17:T>C	chr1A	1	1	1
1067023|F|0-11:C>G-11:C>G	chr1B	1	1	1
1217302|F|0-7:T>C-7:T>C	chr1A	1	1	1
2344210|F|0-5:A>G-5:A>G	chr1B	1	0	0
100159232|F|0-6:G>A-6:G>A	chr1D	1	0	0
1102363|F|0-5:A>G-5:A>G	chr1D	1	1	0
1102363|F|0-62:G>C-62:G>C	chr1D	1	1	0
1092192|F|0-12:G>T-12:G>T	chr1B	1	1	1
1079000|F|0-5:G>T-5:G>T	chr1D	1	1	1
4394794|F|0-22:G>A-22:G>A	chr5B	1	2	2
3953325|F|0-16:C>T-16:C>T	chr1D	1	0	2
1130132|F|0-58:C>G-58:C>G	chr1A	1	1	1
1118189|F|0-29:G>C-29:G>C	chr1B	1	1	1
1074437|F|0-50:G>T-50:G>T	chr1A	1	1	1
1126100|F|0-68:T>C-68:T>C	chr1D	1	1	1
3945159|F|0-24:C>T-24:C>T	chr1A	1	1	1
1021721|F|0-30:G>A-30:G>A	chr1D	1	1	0
1021721|F|0-39:C>T-39:C>T	chr1D	1	1	2
3961212|F|0-9:C>G-9:C>G	chr1D	1	1	1
100167484|F|0-33:G>C-33:G>C	chr1D	1	0	0
1070154|F|0-9:G>C-9:G>C	chr1B	1	0	0
1201201|F|0-5:C>T-5:C>T	chr1B	1	1	1
1119198|F|0-30:T>G-30:T>G	chr1B	1	0	1
100174313|F|0-37:T>G-37:T>G	chr1D	1	0	1
1055152|F|0-9:C>T-9:C>T	chr1D	1	1	1
1152732|F|0-17:C>T-17:C>T	chr1D	1	1	1
1740181|F|0-28:C>G-28:C>G	chr1B	1	0	0
1740181|F|0-67:T>C-67:T>C	chr1B	1	0	0
100173423|F|0-40:A>G-40:A>G	chr1D	1	1	0
1027278|F|0-31:C>G-31:C>G	chr1D	1	1	1
3950580|F|0-25:C>A-25:C>A	chr1D	1	0	2
1089688|F|0-7:G>T-7:G>T	chr1D	1	1	0
1089688|F|0-41:C>G-41:C>G	chr1D	1	1	0
100137019|F|0-15:T>C-15:T>C	chr1D	1	0	1
2287719|F|0-26:G>A-26:G>A	chr1B	1	1	0
2287719|F|0-45:G>A-45:G>A	chr1B	1	1	0
100160152|F|0-17:C>T-17:C>T	chr1D	1	0	0
100160152|F|0-29:G>A-29:G>A	chr1D	1	0	0
1212373|F|0-5:C>G-5:C>G	chr1D	1	0	0
1000589|F|0-14:G>C-14:G>C	chr1A	1	1	1
1152757|F|0-41:T>C-41:T>C	chr1B	1	1	1
1000589|F|0-44:G>C-44:G>C	chr1A	1	1	1
1695391|F|0-13:C>G-13:C>G	chr1D	1	1	1
1178758|F|0-37:C>G-37:C>G	chr1A	1	1	1
100172891|F|0-61:C>T-61:C>T	chr1B	1	0	0
1178758|F|0-67:C>T-67:C>T	chr1A	1	1	1
4262260|F|0-7:G>C-7:G>C	chr1D	1	1	1
2255734|F|0-5:A>G-5:A>G	chr1D	1	1	1
4006226|F|0-8:G>A-8:G>A	chr1A	1	1	1
1211582|F|0-20:G>A-20:G>A	chr1D	1	0	1
1211582|F|0-62:C>T-62:C>T	chr1D	1	0	1
1256919|F|0-34:C>T-34:C>T	chr1D	1	1	1
2262138|F|0-7:G>T-7:G>T	chr2D	1	1	1
100152583|F|0-48:G>C-48:G>C	chr1B	1	0	1
1696689|F|0-20:C>G-20:C>G	chr1D	1	1	1
1696689|F|0-68:A>G-68:A>G	chr1D	1	0	0
1014715|F|0-13:C>G-13:C>G	chr1A	1	1	1
1156411|F|0-19:G>A-19:G>A	chr1D	1	0	0
1156411|F|0-26:C>T-26:C>T	chr1D	1	0	0
1694690|F|0-22:G>C-22:G>C	chr1D	1	1	1
1215329|F|0-16:A>T-16:A>T	chr1D	1	1	1
7331449|F|0-38:A>G-38:A>G	chr1A	1	1	1
1082056|F|0-46:G>C-46:G>C	chr1D	1	1	1
2296750|F|0-9:T>G-9:T>G	chr1B	1	1	1
987878|F|0-65:C>G-65:C>G	chr1D	1	2	2
3943871|F|0-7:G>C-7:G>C	chr1D	1	2	2
3959201|F|0-5:C>T-5:C>T	chr1D	1	2	0
3022866|F|0-11:C>G-11:C>G	chr1D	1	1	1
3953780|F|0-17:C>T-17:C>T	chr1D	1	1	1
1075445|F|0-55:A>T-55:A>T	chr1A	1	1	1
3938956|F|0-7:G>T-7:G>T	chr1D	1	0	2
3939655|F|0-55:A>C-55:A>C	chr1B	1	1	1
4990296|F|0-5:A>C-5:A>C	chr1B	1	1	1
4990296|F|0-34:C>T-34:C>T	chr1B	1	1	1
2247100|F|0-11:G>A-11:G>A	chr1D	1	1	1
2247100|F|0-16:T>C-16:T>C	chr1D	1	0	0
5368847|F|0-7:G>A-7:G>A	chr1A	1	1	1
100158701|F|0-29:C>G-29:C>G	chr1A	1	0	0
4262426|F|0-26:G>A-26:G>A	chr1D	1	1	1
4262426|F|0-35:A>G-35:A>G	chr1B	1	1	1
6042857|F|0-33:T>A-33:T>A	chr1B	1	1	1
1096014|F|0-10:A>G-10:A>G	chr1D	1	1	1
1091187|F|0-16:A>G-16:A>G	chr1B	1	1	1
1862984|F|0-59:G>C-59:G>C	chr1B	1	1	1
2253953|F|0-25:C>G-25:C>G	chr1D	1	1	1
2253953|F|0-49:G>T-49:G>T	chr1B	1	0	0
11312871|F|0-12:A>G-12:A>G	chr1D	1	0	0
2256072|F|0-12:G>A-12:G>A	chr1B	1	0	0
18732687|F|0-62:G>C-62:G>C	chr1B	1	1	1
1026114|F|0-8:G>A-8:G>A	chr1D	1	2	0
1026114|F|0-38:G>C-38:G>C	chr1D	1	0	2
100139847|F|0-7:A>G-7:A>G	chr1D	1	1	1
4009979|F|0-6:A>G-6:A>G	chr1A	1	1	1
100192722|F|0-20:C>A-20:C>A	chr1D	1	0	0
100192722|F|0-26:G>C-26:G>C	chr1D	1	0	0
1114947|F|0-5:G>C-5:G>C	chr1A	1	1	1
1117712|F|0-23:G>C-23:G>C	chr1D	1	1	1
1114848|F|0-65:G>C-65:G>C	chr1B	1	2	1
1256135|F|0-60:A>G-60:A>G	chr1D	1	1	1
12683283|F|0-48:C>G-48:C>G	chr1D	1	1	1
3033388|F|0-8:C>A-8:C>A	chr1D	1	1	0
1350946|F|0-10:C>T-10:C>T	chr1A	1	1	1
100172747|F|0-53:T>G-53:T>G	chr2D	1	0	0
100172748|F|0-68:T>C-68:T>C	chr2D	1	0	0
1863277|F|0-5:G>C-5:G>C	chr1B	1	1	1
1863277|F|0-43:C>T-43:C>T	chr1B	1	1	1
1075430|F|0-35:A>T-35:A>T	chr1D	1	1	1
100187907|F|0-35:C>G-35:C>G	chr1B	1	0	0
1004688|F|0-43:C>T-43:C>T	chr1B	1	1	1
1004688|F|0-50:G>C-50:G>C	chr1D	1	1	1
1279123|F|0-40:G>C-40:G>C	chr1A	1	0	0
1125263|F|0-52:C>G-52:C>G	chr1D	1	1	1
1090419|F|0-58:G>T-58:G>T	chr1B	1	1	1
1022310|F|0-5:G>C-5:G>C	chr1D	1	1	1
1302930|F|0-54:A>T-54:A>T	chr1B	1	1	1
1245963|F|0-62:G>A-62:G>A	chr1D	1	1	2
1210122|F|0-21:A>G-21:A>G	chr1D	1	1	1
3222323|F|0-8:A>C-8:A>C	chr1A	1	1	1
1714072|F|0-27:A>G-27:A>G	chr1B	1	1	0
1259623|F|0-27:G>T-27:G>T	chr1B	1	1	1
6039815|F|0-53:A>C-53:A>C	chr1B	1	1	1
3956546|F|0-15:A>G-15:A>G	chr1D	1	1	1
995704|F|0-41:G>A-41:G>A	chr1D	1	2	0
1143493|F|0-15:T>C-15:T>C	chr1A	1	1	1
100093808|F|0-29:C>G-29:C>G	chr1D	1	1	1
4396300|F|0-29:C>G-29:C>G	chr1D	1	1	1
1262569|F|0-23:C>G-23:C>G	chr1D	1	1	1
1127212|F|0-65:G>A-65:G>A	chr1D	1	1	1
100137062|F|0-30:G>C-30:G>C	chr1A	1	0	0
1102793|F|0-29:C>G-29:C>G	chr1D	1	1	1
1862417|F|0-30:T>A-30:T>A	chr1D	1	2	0
1862417|F|0-44:C>G-44:C>G	chr1D	1	0	2
1045419|F|0-23:C>A-23:C>A	chr1B	1	1	1
4262644|F|0-41:G>T-41:G>T	chr1D	1	2	0
3027312|F|0-19:C>G-19:C>G	chr1B	1	1	1
1696212|F|0-17:T>G-17:T>G	chr1D	1	2	1
1696212|F|0-59:G>A-59:G>A	chr1D	1	0	0
983328|F|0-10:A>T-10:A>T	chr1A	1	1	1
1138044|F|0-36:T>A-36:T>A	chr1D	1	1	1
5411559|F|0-5:C>G-5:C>G	chr1B	1	0	1
5411559|F|0-13:C>T-13:C>T	chr1B	1	0	1
1741433|F|0-16:G>C-16:G>C	chr4B	1	0	0
1087741|F|0-5:T>C-5:T>C	chr1A	1	1	1
1104820|F|0-16:A>G-16:A>G	chr1D	1	1	1
1104820|F|0-20:T>C-20:T>C	chr1D	1	1	1
100160446|F|0-30:G>A-30:G>A	chr1B	1	0	0
1107629|F|0-11:A>G-11:A>G	chr1A	1	1	1
1108898|F|0-20:A>G-20:A>G	chr1D	1	1	1
4396707|F|0-26:A>G-26:A>G	chr1D	1	2	2
2246126|F|0-16:T>C-16:T>C	chr1D	1	1	1
2246126|F|0-29:C>G-29:C>G	chr1B	1	1	1
4988908|F|0-29:G>C-29:G>C	chr1B	1	1	1
1094531|F|0-10:G>C-10:G>C	chr1B	1	1	1
5579669|F|0-35:G>A-35:G>A	chr1D	1	0	0
100161871|F|0-8:C>G-8:C>G	chr1B	1	0	0
2259750|F|0-26:C>G-26:C>G	chr1D	1	1	1
3026155|F|0-8:G>C-8:G>C	chr1B	1	1	1
5581561|F|0-25:T>C-25:T>C	chr3B	1	2	0
1080223|F|0-25:C>T-25:C>T	chr1D	1	0	1
1080223|F|0-36:G>A-36:G>A	chr1B	1	1	0
4993510|F|0-13:C>G-13:C>G	chr1B	1	1	1
2292337|F|0-49:T>A-49:T>A	chr3B	1	1	1
1107975|F|0-11:G>C-11:G>C	chr1D	1	1	0
1107975|F|0-14:C>T-14:C>T	chr1D	1	1	0
1107975|F|0-49:G>A-49:G>A	chr1D	1	1	0
1344217|F|0-11:G>C-11:G>C	chr1D	1	1	0
1344217|F|0-32:C>T-32:C>T	chr1D	1	1	0
1198409|F|0-9:G>A-9:G>A	chr1D	1	0	0
1198409|F|0-13:C>G-13:C>G	chr1B	1	0	0
100178443|F|0-7:G>T-7:G>T	chr1B	1	0	0
1713915|F|0-20:G>C-20:G>C	chr1D	1	1	1
1099739|F|0-22:A>G-22:A>G	chr1B	1	2	1
1088536|F|0-46:A>C-46:A>C	chr1D	1	1	1
1100113|F|0-52:C>T-52:C>T	chr1A	1	1	1
1025082|F|0-10:G>A-10:G>A	chr1D	1	1	1
100172144|F|0-57:C>T-57:C>T	chr1D	1	0	0
3026116|F|0-22:T>G-22:T>G	chr1B	1	1	1
997793|F|0-24:G>T-24:G>T	chr1D	1	1	1
3020807|F|0-21:A>T-21:A>T	chr1D	1	0	1
3020807|F|0-26:A>C-26:A>C	chr1D	1	2	1
1027028|F|0-34:G>C-34:G>C	chr1D	1	1	1
1863484|F|0-31:G>C-31:G>C	chr1D	1	1	0
1079587|F|0-13:C>T-13:C>T	chr1B	1	1	1
100162461|F|0-29:A>G-29:A>G	chr1D	1	0	0
1211790|F|0-13:A>T-13:A>T	chr1B	1	1	1
1017131|F|0-28:C>G-28:C>G	chr1D	1	1	1
4397601|F|0-10:C>T-10:C>T	chr1D	1	0	0
1024576|F|0-18:T>C-18:T>C	chr1B	1	1	1
1020713|F|0-28:C>G-28:C>G	chr1B	1	1	1
100173503|F|0-29:A>G-29:A>G	chr1D	1	0	0
1226762|F|0-34:G>A-34:G>A	chr1D	1	1	1
1202643|F|0-46:C>G-46:C>G	chr1B	1	1	1
5331952|F|0-7:C>G-7:C>G	chr1D	1	2	0
5331952|F|0-10:A>G-10:A>G	chr1D	1	0	2
5331952|F|0-16:C>A-16:C>A	chr1D	1	2	0
1864055|F|0-44:C>G-44:C>G	chr1D	1	0	1
3958280|F|0-35:G>C-35:G>C	chr1D	1	1	1
3029132|F|0-38:G>C-38:G>C	chr1A	1	1	1
100178228|F|0-24:G>C-24:G>C	chr1B	1	0	0
3025523|F|0-28:T>C-28:T>C	chr1D	1	1	1
1007231|F|0-44:G>C-44:G>C	chr1D	1	1	1
2256313|F|0-31:G>C-31:G>C	chr1D	1	2	2
2252024|F|0-35:C>T-35:C>T	chr7B	1	0	1
2252024|F|0-59:C>T-59:C>T	chr7B	1	2	1
100172426|F|0-24:C>T-24:C>T	chr1D	1	0	0
1179008|F|0-34:G>C-34:G>C	chr1D	1	1	1
1179008|F|0-40:G>C-40:G>C	chr1D	1	1	1
12688629|F|0-8:T>C-8:T>C	chr1D	1	0	0
1215169|F|0-39:C>T-39:C>T	chr1D	1	0	1
7170358|F|0-18:G>C-18:G>C	chr1B	1	0	0
1685839|F|0-19:T>C-19:T>C	chr1A	1	1	1
994381|F|0-12:T>A-12:T>A	chr1B	1	1	1
1696256|F|0-16:C>T-16:C>T	chr1B	1	1	1
5579600|F|0-35:A>G-35:A>G	chr1D	1	1	1
5361775|F|0-51:C>T-51:C>T	chr1A	1	1	1
1021118|F|0-8:G>C-8:G>C	chr1B	1	0	1
4009208|F|0-7:A>C-7:A>C	chr1D	1	0	0
4009208|F|0-8:G>A-8:G>A	chr1D	1	0	0
4009208|F|0-37:C>T-37:C>T	chr1D	1	0	0
100194104|F|0-5:A>C-5:A>C	chr1D	1	0	0
7158947|F|0-15:C>T-15:C>T	chr1D	1	1	1
1095573|F|0-22:G>A-22:G>A	chr1D	1	0	2
1095573|F|0-39:C>G-39:C>G	chr1D	1	2	0
1107522|F|0-8:G>A-8:G>A	chr1D	1	1	1
1056404|F|0-31:A>G-31:A>G	chr1B	1	1	1
100180417|F|0-20:C>T-20:C>T	chr1A	1	0	0
1739775|F|0-14:A>G-14:A>G	chr1A	1	0	0
1183371|F|0-41:C>T-41:C>T	chr1B	1	0	1
1724330|F|0-21:A>T-21:A>T	chr1B	1	0	1
100141248|F|0-9:A>G-9:A>G	chr1D	1	0	0
3026196|F|0-31:C>T-31:C>T	chr1B	1	1	1
3026196|F|0-41:T>A-41:T>A	chr1B	1	1	1
1088471|F|0-17:C>A-17:C>A	chr1D	1	1	0
1088471|F|0-63:C>T-63:C>T	chr1D	1	1	0
5372746|F|0-5:C>T-5:C>T	chr1A	1	1	1
100189025|F|0-8:G>C-8:G>C	chr1D	1	0	0
100189026|F|0-18:A>G-18:A>G	chr1D	1	0	0
2252099|F|0-53:G>A-53:G>A	chr1D	1	1	1
1103894|F|0-36:T>C-36:T>C	chr1A	1	1	1
1004259|F|0-51:C>G-51:C>G	chr1B	1	1	1
985878|F|0-50:C>T-50:C>T	chr1B	1	1	1
12765852|F|0-28:T>G-28:T>G	chr1D	1	1	1
5360556|F|0-11:G>T-11:G>T	chr1D	1	1	1
5360556|F|0-24:T>C-24:T>C	chr1D	1	0	0
6047996|F|0-6:A>C-6:A>C	chr1B	1	0	0
6047996|F|0-8:G>A-8:G>A	chr1B	1	0	0
6046794|F|0-19:A>C-19:A>C	chr1A	1	0	0
6046794|F|0-32:A>G-32:A>G	chr1A	1	0	0
1698307|F|0-17:C>A-17:C>A	chr1A	1	1	1
986416|F|0-22:G>T-22:G>T	chr1D	1	1	1
1266085|F|0-11:C>G-11:C>G	chr1D	1	0	0
1266085|F|0-16:G>A-16:G>A	chr1D	1	0	0
1250832|F|0-25:G>C-25:G>C	chr1B	1	0	0
100183676|F|0-10:C>T-10:C>T	chr1B	1	0	1
4537156|F|0-12:T>C-12:T>C	chr1A	1	1	1
1739056|F|0-9:A>C-9:A>C	chr1D	1	2	1
7168053|F|0-9:A>C-9:A>C	chr1D	1	2	1
1136144|F|0-60:A>G-60:A>G	chr1B	1	1	1
1064061|F|0-38:T>C-38:T>C	chr1B	1	1	1
1064061|F|0-44:G>C-44:G>C	chr1D	1	1	1
1092909|F|0-8:G>A-8:G>A	chr1D	1	1	1
990910|F|0-28:T>C-28:T>C	chr1B	1	1	1
990910|F|0-44:A>G-44:A>G	chr1B	1	0	0
5581330|F|0-14:G>C-14:G>C	chr1D	1	1	1
1083150|F|0-20:C>G-20:C>G	chr1B	1	1	0
1083150|F|0-26:C>G-26:C>G	chr1B	1	1	0
994839|F|0-20:C>G-20:C>G	chr1B	1	1	0
994839|F|0-26:C>G-26:C>G	chr1B	1	1	0
2306636|F|0-68:G>C-68:G>C	chr1D	1	1	0
4909851|F|0-18:G>A-18:G>A	chr1A	1	1	1
1093310|F|0-8:C>T-8:C>T	chr1D	1	1	1
16662473|F|0-43:C>T-43:C>T	chr1D	1	0	0
1093901|F|0-47:C>T-47:C>T	chr1D	1	1	1
100177052|F|0-22:A>C-22:A>C	chr1B	1	2	0
2265740|F|0-16:G>C-16:G>C	chr1D	1	1	1
7168094|F|0-14:C>A-14:C>A	chr1D	1	1	0
7168094|F|0-22:C>G-22:C>G	chr1D	1	1	0
100093310|F|0-19:A>G-19:A>G	chr1D	1	2	0
4910306|F|0-5:A>G-5:A>G	chr1D	1	1	1
3064774|F|0-56:T>C-56:T>C	chr1B	1	1	1
1087713|F|0-35:C>G-35:C>G	chr1B	1	1	1
3960245|F|0-9:T>C-9:T>C	chr1D	1	1	0
3960245|F|0-25:T>C-25:T>C	chr1D	1	1	0
100184311|F|0-5:A>G-5:A>G	chr1A	1	1	0
100184313|F|0-29:G>C-29:G>C	chr1A	1	1	0
1341985|F|0-37:G>A-37:G>A	chr1B	1	1	1
987177|F|0-34:T>G-34:T>G	chr1D	1	2	0
1245096|F|0-13:C>G-13:C>G	chr1D	1	1	1
2259777|F|0-38:C>G-38:C>G	chr1D	1	1	1
2259777|F|0-68:A>G-68:A>G	chr1D	1	1	1
100114526|F|0-28:T>A-28:T>A	chr1B	1	0	1
100138105|F|0-36:G>A-36:G>A	chr1B	1	0	1
1148231|F|0-26:C>A-26:C>A	chr7A	1	1	1
3935020|F|0-23:C>G-23:C>G	chr1D	1	1	0
100171751|F|0-24:C>A-24:C>A	chr1D	1	0	0
1092510|F|0-24:A>C-24:A>C	chr1D	1	1	1
1092510|F|0-25:A>G-25:A>G	chr1D	1	0	0
3024045|F|0-25:C>T-25:C>T	chr1D	1	2	1
2243684|F|0-41:G>C-41:G>C	chr1D	1	1	1
1694673|F|0-8:G>A-8:G>A	chr4A	1	1	1
4261588|F|0-18:G>A-18:G>A	chr1D	1	0	1
2253331|F|0-37:C>G-37:C>G	chr7B	1	2	0
5332063|F|0-22:C>A-22:C>A	chr1D	1	0	1
2367294|F|0-17:C>T-17:C>T	chr1D	1	1	1
1060660|F|0-29:G>A-29:G>A	chr1D	1	1	1
1022920|F|0-10:A>G-10:A>G	chr1B	1	1	1
100172179|F|0-20:G>C-20:G>C	chr1D	1	0	0
100172179|F|0-40:G>C-40:G>C	chr1D	1	0	0
5367222|F|0-35:G>A-35:G>A	chr1A	1	1	1
2291509|F|0-20:T>C-20:T>C	chr7D	1	1	1
3951139|F|0-5:T>C-5:T>C	chr1D	1	1	1
3951139|F|0-26:C>G-26:C>G	chr1D	1	0	0
1030791|F|0-20:G>C-20:G>C	chr1D	1	2	0
100089392|F|0-7:T>C-7:T>C	chr1B	1	0	0
1042388|F|0-65:C>G-65:C>G	chr1D	1	0	1
3026379|F|0-24:C>T-24:C>T	chr7D	1	2	0
3029047|F|0-17:C>T-17:C>T	chr7B	1	1	0
1090128|F|0-8:G>A-8:G>A	chr1D	1	1	1
100138949|F|0-56:G>C-56:G>C	chr7B	1	0	0
100159392|F|0-31:A>G-31:A>G	chr1A	1	2	0
1024063|F|0-47:G>A-47:G>A	chr1D	1	1	0
3935321|F|0-29:A>G-29:A>G	chr1B	1	1	1
4001992|F|0-42:A>T-42:A>T	chr1D	1	1	1
3945561|F|0-17:C>G-17:C>G	chr1D	1	0	2
2257132|F|0-14:C>G-14:C>G	chr1D	1	0	0
2257132|F|0-44:C>G-44:C>G	chr1D	1	1	1
1240323|F|0-28:G>A-28:G>A	chr1B	1	1	1
1240323|F|0-31:C>G-31:C>G	chr1B	1	1	1
16732539|F|0-23:G>C-23:G>C	chr1B	1	1	1
1057328|F|0-32:C>G-32:C>G	chr1D	1	1	1
100137463|F|0-31:G>A-31:G>A	chr1D	1	0	0
1099400|F|0-34:A>G-34:A>G	chr1D	1	1	1
1099400|F|0-66:A>G-66:A>G	chr1D	1	1	1
3934062|F|0-12:G>A-12:G>A	chr1D	1	0	0
1110483|F|0-17:C>T-17:C>T	chr1B	1	1	0
1110483|F|0-18:G>A-18:G>A	chr1B	1	1	0
1110483|F|0-47:C>G-47:C>G	chr1B	1	1	0
2255786|F|0-25:G>A-25:G>A	chr1A	1	1	1
1065958|F|0-35:G>A-35:G>A	chr1D	1	1	1
4009329|F|0-14:C>G-14:C>G	chr1A	1	1	1
4009329|F|0-65:C>G-65:C>G	chr1D	1	1	1
1061244|F|0-34:G>C-34:G>C	chr1D	1	1	0
1083636|F|0-15:C>T-15:C>T	chr1B	1	1	1
1083636|F|0-38:G>C-38:G>C	chr1B	1	0	0
100171395|F|0-5:G>A-5:G>A	chr1B	1	0	0
1029079|F|0-37:G>C-37:G>C	chr1B	1	1	1
1202403|F|0-9:C>G-9:C>G	chr1D	1	0	0
1202403|F|0-10:G>C-10:G>C	chr1D	1	0	0
5346851|F|0-6:C>T-6:C>T	chr1D	1	1	1
3959679|F|0-7:G>A-7:G>A	chr1D	1	1	0
3959679|F|0-17:G>A-17:G>A	chr1D	1	1	0
1068826|F|0-47:G>C-47:G>C	chr1D	1	0	2
1718692|F|0-14:G>A-14:G>A	chr1B	1	1	1
100173147|F|0-35:T>C-35:T>C	chr1B	1	0	0
100161707|F|0-16:C>T-16:C>T	chr1D	1	1	1
1122198|F|0-25:G>C-25:G>C	chr1D	1	1	1
1031914|F|0-30:G>C-30:G>C	chr1D	1	0	2
1031914|F|0-39:G>A-39:G>A	chr1D	1	0	2
1237244|F|0-16:A>G-16:A>G	chr1D	1	1	1
2244900|F|0-53:C>T-53:C>T	chr1D	1	1	1
1002617|F|0-11:G>C-11:G>C	chr1A	1	1	1
100172681|F|0-68:G>C-68:G>C	chr1A	1	0	0
100141913|F|0-26:G>A-26:G>A	chr1B	1	1	0
3023565|F|0-18:A>G-18:A>G	chr1D	1	1	2
2261981|F|0-18:A>G-18:A>G	chr1B	1	1	1
1133545|F|0-28:A>G-28:A>G	chr1B	1	1	1
100181785|F|0-19:C>G-19:C>G	chr1D	1	0	0
1230536|F|0-25:G>C-25:G>C	chr1D	1	1	1
100181785|F|0-34:C>G-34:C>G	chr1D	1	0	0
1732058|F|0-5:C>T-5:C>T	chr1D	1	1	1
3947477|F|0-10:G>C-10:G>C	chr6B	1	0	2
100158551|F|0-24:C>G-24:C>G	chr1D	1	0	1
100162187|F|0-10:T>C-10:T>C	chr1D	1	0	0
100162187|F|0-48:C>G-48:C>G	chr1D	1	0	0
1685994|F|0-16:T>G-16:T>G	chr1D	1	1	1
5354395|F|0-28:C>G-28:C>G	chr1A	1	1	1
1713910|F|0-7:G>C-7:G>C	chr1B	1	1	1
2244208|F|0-23:T>C-23:T>C	chr1D	1	0	1
2244208|F|0-59:T>A-59:T>A	chr1D	1	2	1
1119294|F|0-12:C>T-12:C>T	chr1B	1	0	1
1119294|F|0-28:C>G-28:C>G	chr1B	1	2	1
1119294|F|0-38:C>T-38:C>T	chr1B	1	0	1
1088896|F|0-29:C>T-29:C>T	chr4A	1	1	1
1088578|F|0-44:C>G-44:C>G	chr4B	1	1	1
1695183|F|0-10:G>C-10:G>C	chr1D	1	1	1
1666999|F|0-38:A>C-38:A>C	chr1B	1	1	1
100181720|F|0-45:C>A-45:C>A	chr1D	1	0	0
100181720|F|0-54:A>C-54:A>C	chr1D	1	0	0
100139544|F|0-37:C>A-37:C>A	chr1D	1	2	2
1114409|F|0-64:C>A-64:C>A	chr1D	1	1	1
3025428|F|0-14:A>G-14:A>G	chr1B	1	1	1
1006422|F|0-10:G>A-10:G>A	chr1D	1	0	0
16661984|F|0-35:A>T-35:A>T	chr1B	1	0	1
16661984|F|0-64:C>T-64:C>T	chr1B	1	0	1
100161400|F|0-37:G>C-37:G>C	chr1A	1	0	0
100158469|F|0-22:C>G-22:C>G	chr1B	1	0	0
100159671|F|0-17:T>A-17:T>A	chr1B	1	0	0
1028148|F|0-22:C>T-22:C>T	chr1A	1	1	1
1067620|F|0-33:T>A-33:T>A	chr1D	1	1	1
1067620|F|0-67:A>C-67:A>C	chr1B	1	1	1
100190218|F|0-14:G>C-14:G>C	chr1D	1	0	0
3025124|F|0-13:C>T-13:C>T	chr1D	1	1	1
2262362|F|0-49:C>G-49:C>G	chr3D	1	1	1
4733881|F|0-13:C>G-13:C>G	chr3D	1	1	1
100178276|F|0-32:C>T-32:C>T	chr1D	1	0	0
100178276|F|0-38:A>C-38:A>C	chr1D	1	0	0
7165346|F|0-19:T>C-19:T>C	chr1B	1	1	1
6041696|F|0-29:C>G-29:C>G	chr6D	1	0	0
1078186|F|0-5:A>T-5:A>T	chr1B	1	1	1
991571|F|0-16:T>G-16:T>G	chr6D	1	1	1
1141161|F|0-17:A>G-17:A>G	chr6A	1	1	1
1298267|F|0-61:C>G-61:C>G	chr6D	1	1	1
3064672|F|0-27:C>G-27:C>G	chr1D	1	1	1
1024801|F|0-10:G>C-10:G>C	chr1B	1	1	1
100184052|F|0-43:C>G-43:C>G	chr1D	1	0	0
3024304|F|0-12:C>T-12:C>T	chr1D	1	1	1
1069603|F|0-22:T>G-22:T>G	chr1B	1	1	1
1205142|F|0-36:G>T-36:G>T	chr1B	1	0	1
1205142|F|0-56:G>A-56:G>A	chr1B	1	0	1
2316497|F|0-14:C>G-14:C>G	chr1D	1	1	1
991018|F|0-35:G>C-35:G>C	chr1D	1	1	1
100173675|F|0-54:C>T-54:C>T	chr1D	1	0	0
980270|F|0-9:T>C-9:T>C	chr1D	1	1	1
1100189|F|0-38:A>G-38:A>G	chr1D	1	0	2
1100189|F|0-42:T>A-42:T>A	chr1D	1	0	2
1862959|F|0-47:A>G-47:A>G	chr1B	1	1	1
100186319|F|0-64:T>C-64:T>C	chr1B	1	0	0
4002146|F|0-5:C>G-5:C>G	chr1B	1	1	1
4002146|F|0-13:A>C-13:A>C	chr1B	1	1	1
7170860|F|0-14:G>C-14:G>C	chr1D	1	1	1
100192892|F|0-53:G>C-53:G>C	chr1B	1	0	1
1094269|F|0-10:T>C-10:T>C	chr1D	1	1	1
100185692|F|0-18:C>G-18:C>G	chr1A	1	0	0
1234741|F|0-9:C>T-9:C>T	chr1D	1	1	1
12419127|F|0-27:G>C-27:G>C	chr1D	1	1	0
100140020|F|0-17:G>C-17:G>C	chr1D	1	0	0
1692026|F|0-23:G>C-23:G>C	chr1B	1	1	1
1043335|F|0-28:C>T-28:C>T	chr1B	1	0	1
1043335|F|0-44:G>T-44:G>T	chr1B	1	0	1
1051692|F|0-19:G>C-19:G>C	chr1D	1	1	1
3023691|F|0-50:C>G-50:C>G	chr1A	1	1	1
1108384|F|0-55:C>G-55:C>G	chr1D	1	1	1
1092653|F|0-68:C>G-68:C>G	chr1A	1	1	1
3948818|F|0-32:G>C-32:G>C	chr1D	1	2	2
1204636|F|0-28:C>G-28:C>G	chr1B	1	1	1
1206364|F|0-37:C>G-37:C>G	chr1A	1	1	1
1093299|F|0-45:A>C-45:A>C	chr5B	1	1	1
7162821|F|0-9:C>T-9:C>T	chr1B	1	2	2
3957157|F|0-13:G>C-13:G>C	chr1D	1	1	1
3948365|F|0-7:G>C-7:G>C	chr2D	1	1	0
1111213|F|0-19:C>T-19:C>T	chr2A	1	1	1
26674232|F|0-50:G>A-50:G>A	chr2A	1	1	1
2250590|F|0-59:C>T-59:C>T	chr2D	1	0	0
3025336|F|0-16:T>C-16:T>C	chr2D	1	1	1
996110|F|0-11:C>T-11:C>T	chr2D	1	0	0
3944825|F|0-25:C>T-25:C>T	chr2D	1	0	2
1047019|F|0-24:C>T-24:C>T	chr2D	1	0	0
1047019|F|0-46:C>A-46:C>A	chr2D	1	2	1
1035595|F|0-18:T>G-18:T>G	chr2B	1	1	1
991152|F|0-17:C>T-17:C>T	chr2B	1	1	1
991152|F|0-67:G>T-67:G>T	chr2D	1	1	1
1008555|F|0-34:C>A-34:C>A	chr2D	1	0	1
1027581|F|0-43:A>G-43:A>G	chr2D	1	1	1
100188850|F|0-19:A>G-19:A>G	chr2D	1	0	0
100188850|F|0-26:G>C-26:G>C	chr2D	1	0	0
3941966|F|0-46:C>T-46:C>T	chr2D	1	1	1
100139149|F|0-35:C>T-35:C>T	chr2A	1	1	1
1076531|F|0-44:G>A-44:G>A	chr2D	1	0	2
1076531|F|0-50:G>C-50:G>C	chr2D	1	2	2
5324478|F|0-23:G>T-23:G>T	chr2A	1	0	1
1221747|F|0-47:T>C-47:T>C	chr2D	1	1	1
5579621|F|0-20:C>G-20:C>G	chr2B	1	1	1
1026048|F|0-64:C>T-64:C>T	chr2A	1	1	1
1862826|F|0-20:C>T-20:C>T	chr2D	1	1	1
100180277|F|0-55:A>G-55:A>G	chr2B	1	0	0
4262347|F|0-7:C>T-7:C>T	chr2D	1	1	0
987545|F|0-10:G>A-10:G>A	chr2D	1	2	1
1222776|F|0-13:C>G-13:C>G	chr5D	1	1	1
987545|F|0-14:C>G-14:C>G	chr2D	1	0	1
987545|F|0-24:A>G-24:A>G	chr2D	1	0	1
100191495|F|0-41:C>G-41:C>G	chr2D	1	0	0
6030669|F|0-6:T>C-6:T>C	chr2D	1	1	1
16795922|F|0-5:G>T-5:G>T	chr2B	1	0	0
16795922|F|0-11:G>C-11:G>C	chr2B	1	0	0
1052486|F|0-17:T>A-17:T>A	chr2A	1	1	1
1077343|F|0-8:C>G-8:C>G	chr2A	1	1	1
100187455|F|0-39:G>C-39:G>C	chr2D	1	0	0
2331083|F|0-19:T>C-19:T>C	chr2A	1	1	1
3028021|F|0-5:C>G-5:C>G	chr2B	1	1	1
3934531|F|0-17:C>G-17:C>G	chr2A	1	1	1
1023858|F|0-24:A>G-24:A>G	chr2D	1	1	1
23920040|F|0-28:A>C-28:A>C	chr2D	1	1	1
5579663|F|0-64:G>A-64:G>A	chr2B	1	1	1
2261883|F|0-27:C>T-27:C>T	chr2D	1	0	0
2261883|F|0-48:G>C-48:G>C	chr2D	1	1	1
1022376|F|0-6:C>T-6:C>T	chr2D	1	1	1
1114886|F|0-16:A>C-16:A>C	chr2B	1	1	1
1770628|F|0-31:G>A-31:G>A	chr2D	1	0	0
5580216|F|0-10:C>A-10:C>A	chr2B	1	1	1
1145251|F|0-57:G>T-57:G>T	chr2D	1	1	1
3944131|F|0-26:G>C-26:G>C	chr2D	1	2	2
3939450|F|0-5:C>T-5:C>T	chr2D	1	0	2
100091099|F|0-64:A>T-64:A>T	chr2B	1	0	0
1215457|F|0-7:A>G-7:A>G	chr2B	1	1	1
1215457|F|0-34:C>G-34:C>G	chr2D	1	1	1
983772|F|0-8:G>A-8:G>A	chr2D	1	1	1
1052066|F|0-15:C>G-15:C>G	chr2A	1	1	1
100173925|F|0-51:A>G-51:A>G	chr2B	1	0	0
1228605|F|0-47:G>C-47:G>C	chr7D	1	1	1
3943755|F|0-23:C>T-23:C>T	chr2B	1	0	0
3936367|F|0-29:A>C-29:A>C	chr2A	1	1	1
2248902|F|0-59:C>G-59:C>G	chr2D	1	1	1
2247992|F|0-17:C>G-17:C>G	chr2D	1	1	1
1059482|F|0-61:C>G-61:C>G	chr2D	1	1	1
3934645|F|0-5:G>C-5:G>C	chr2D	1	1	0
3934645|F|0-11:C>G-11:C>G	chr2D	1	1	0
3934645|F|0-33:T>C-33:T>C	chr2D	1	1	0
3022622|F|0-8:A>C-8:A>C	chr2D	1	1	2
1296206|F|0-8:T>C-8:T>C	chr2D	1	1	1
1013595|F|0-62:A>G-62:A>G	chr2B	1	1	1
1123197|F|0-64:C>T-64:C>T	chr4A	1	1	1
12771896|F|0-65:A>G-65:A>G	chr4B	1	1	1
989833|F|0-63:C>A-63:C>A	chr2D	1	1	1
1696795|F|0-46:C>T-46:C>T	chr2D	1	1	0
1066245|F|0-31:C>T-31:C>T	chr2B	1	1	1
2324605|F|0-8:G>C-8:G>C	chr5D	1	1	1
3385510|F|0-26:G>A-26:G>A	chr2D	1	0	0
3385510|F|0-27:C>T-27:C>T	chr2B	1	1	1
1063287|F|0-34:A>G-34:A>G	chr2B	1	1	0
100160827|F|0-11:C>G-11:C>G	chr2D	1	0	0
999397|F|0-35:T>C-35:T>C	chr2B	1	1	1
1395408|F|0-62:C>T-62:C>T	chr2D	1	2	0
3949909|F|0-17:G>C-17:G>C	chr2D	1	1	1
988405|F|0-16:C>A-16:C>A	chr5B	1	1	1
2328344|F|0-8:A>G-8:A>G	chr2A	1	1	1
100180271|F|0-29:A>G-29:A>G	chr2D	1	0	0
12763916|F|0-51:G>T-51:G>T	chr2D	1	1	1
1127296|F|0-37:G>C-37:G>C	chr2D	1	0	2
5354899|F|0-36:G>A-36:G>A	chr2A	1	1	1
1227708|F|0-45:G>A-45:G>A	chr2D	1	1	1
100185355|F|0-36:T>C-36:T>C	chr2B	1	0	0
100185355|F|0-39:C>A-39:C>A	chr2B	1	0	0
1026081|F|0-5:C>T-5:C>T	chr2B	1	1	1
1162736|F|0-59:G>C-59:G>C	chr2A	1	1	1
1197618|F|0-26:T>G-26:T>G	chr2A	1	1	1
1014881|F|0-29:G>C-29:G>C	chr2B	1	0	0
1229297|F|0-35:T>C-35:T>C	chr2D	1	1	1
2267244|F|0-25:C>A-25:C>A	chr2D	1	1	1
1219075|F|0-11:G>C-11:G>C	chr2A	1	1	1
1061569|F|0-12:T>A-12:T>A	chr2D	1	0	1
1061569|F|0-38:C>T-38:C>T	chr2D	1	0	1
100137331|F|0-8:A>T-8:A>T	chr2D	1	1	0
3027337|F|0-35:G>C-35:G>C	chr2D	1	1	1
1026532|F|0-48:C>A-48:C>A	chr2A	1	1	1
1127949|F|0-47:C>T-47:C>T	chr2D	1	2	1
1088225|F|0-22:G>A-22:G>A	chr2D	1	1	0
1022075|F|0-5:C>T-5:C>T	chr2B	1	0	1
1022075|F|0-35:G>A-35:G>A	chr2B	1	0	1
1022075|F|0-43:C>T-43:C>T	chr2B	1	0	1
6040173|F|0-12:A>G-12:A>G	chr2D	1	1	1
1015475|F|0-15:T>A-15:T>A	chr2B	1	1	1
100138907|F|0-53:C>G-53:C>G	chr2B	1	0	0
1751039|F|0-59:A>G-59:A>G	chr2D	1	0	0
991564|F|0-19:G>C-19:G>C	chr2D	1	1	2
100180977|F|0-40:A>G-40:A>G	chr2D	1	0	0
1863696|F|0-45:G>A-45:G>A	chr2D	1	1	1
1063523|F|0-22:A>G-22:A>G	chr2B	1	1	0
2280649|F|0-14:A>G-14:A>G	chr2B	1	1	1
1220195|F|0-29:G>C-29:G>C	chr2A	1	1	1
1010082|F|0-31:G>T-31:G>T	chr2B	1	1	1
1091775|F|0-32:T>G-32:T>G	chr2D	1	1	1
1713550|F|0-8:G>A-8:G>A	chr2A	1	1	1
1038098|F|0-14:C>A-14:C>A	chr2D	1	0	2
3030355|F|0-18:C>G-18:C>G	chr2B	1	1	1
1012889|F|0-16:T>C-16:T>C	chr2B	1	1	1
1672319|F|0-20:C>T-20:C>T	chr2D	1	1	1
4262646|F|0-6:C>T-6:C>T	chr2D	1	2	2
4262646|F|0-7:G>T-7:G>T	chr2D	1	2	0
4262646|F|0-22:C>T-22:C>T	chr2D	1	2	0
2254577|F|0-11:A>T-11:A>T	chr2B	1	0	1
2254577|F|0-56:G>T-56:G>T	chr2B	1	0	1
982804|F|0-31:C>T-31:C>T	chr2B	1	1	1
3935580|F|0-12:G>A-12:G>A	chr5D	1	1	0
3935580|F|0-14:C>T-14:C>T	chr5D	1	1	0
3935580|F|0-32:C>G-32:C>G	chr5D	1	1	0
7478611|F|0-31:T>C-31:T>C	chr2B	1	1	1
3034183|F|0-6:T>A-6:T>A	chr2B	1	1	1
7908984|F|0-29:A>G-29:A>G	chr2D	1	1	1
1200253|F|0-32:C>T-32:C>T	chr2D	1	0	1
3027265|F|0-8:C>T-8:C>T	chr2D	1	1	0
991147|F|0-5:C>T-5:C>T	chr2B	1	1	0
1278597|F|0-37:G>T-37:G>T	chr2B	1	1	1
100139064|F|0-44:G>C-44:G>C	chr2B	1	0	0
3935035|F|0-10:C>A-10:C>A	chr2D	1	1	1
1019251|F|0-43:T>C-43:T>C	chr2D	1	2	0
1133246|F|0-31:G>C-31:G>C	chr2A	1	1	1
5971308|F|0-34:A>G-34:A>G	chr2D	1	1	1
1063814|F|0-26:C>G-26:C>G	chr2D	1	1	1
1002991|F|0-49:C>T-49:C>T	chr2D	1	1	1
1068629|F|0-25:C>T-25:C>T	chr2D	1	1	1
988944|F|0-29:C>G-29:C>G	chr2D	1	0	1
988944|F|0-35:A>G-35:A>G	chr2D	1	0	1
2260694|F|0-13:G>C-13:G>C	chr2A	1	2	1
2260694|F|0-41:G>A-41:G>A	chr2A	1	0	1
4009294|F|0-7:G>A-7:G>A	chr2B	1	1	0
100137413|F|0-36:T>C-36:T>C	chr2B	1	0	1
986790|F|0-24:G>A-24:G>A	chr2D	1	0	0
986790|F|0-31:A>G-31:A>G	chr2A	1	1	1
1219541|F|0-35:A>G-35:A>G	chr2D	1	1	1
1128192|F|0-18:G>A-18:G>A	chr2B	1	1	1
1162845|F|0-55:C>A-55:C>A	chr2D	1	1	1
1028996|F|0-53:C>G-53:C>G	chr2D	1	1	1
4542620|F|0-9:C>G-9:C>G	chr2D	1	1	1
2279525|F|0-53:T>C-53:T>C	chr6B	1	1	1
986001|F|0-60:C>T-60:C>T	chr2D	1	1	1
100181445|F|0-20:C>G-20:C>G	chr2B	1	1	1
1094592|F|0-34:G>T-34:G>T	chr2B	1	0	1
1204784|F|0-53:C>A-53:C>A	chr2D	1	1	1
2252908|F|0-38:C>G-38:C>G	chr2B	1	1	1
1029774|F|0-34:G>C-34:G>C	chr2B	1	1	1
3940515|F|0-29:T>G-29:T>G	chr2D	1	1	1
100129809|F|0-35:T>G-35:T>G	chr2D	1	1	1
989252|F|0-42:C>T-42:C>T	chr2B	1	0	0
999081|F|0-28:A>C-28:A>C	chr2D	1	1	1
100162291|F|0-34:T>C-34:T>C	chr2D	1	0	0
2339387|F|0-35:G>C-35:G>C	chr2D	1	1	1
1090899|F|0-13:G>A-13:G>A	chr2D	1	1	1
1125859|F|0-16:G>C-16:G>C	chr2A	1	1	1
100189894|F|0-14:A>G-14:A>G	chr2B	1	0	1
1141978|F|0-53:G>A-53:G>A	chr2B	1	1	1
999372|F|0-42:A>G-42:A>G	chr2B	1	1	1
12768836|F|0-59:C>G-59:C>G	chr2B	1	0	1
2252696|F|0-51:T>C-51:T>C	chr2D	1	1	1
26464074|F|0-65:G>A-65:G>A	chr2B	1	1	1
1237715|F|0-37:G>T-37:G>T	chr2D	1	1	1
2250331|F|0-47:A>G-47:A>G	chr2D	1	1	1
4261294|F|0-6:C>G-6:C>G	chr2D	1	1	1
3024718|F|0-35:C>T-35:C>T	chr2B	1	1	1
4734029|F|0-18:G>C-18:G>C	chr2D	1	0	1
1249040|F|0-8:T>G-8:T>G	chr2B	1	1	1
2317373|F|0-61:C>A-61:C>A	chr2B	1	0	0
2358813|F|0-27:T>C-27:T>C	chr2D	1	1	1
2283143|F|0-27:T>C-27:T>C	chr2B	1	0	0
2283143|F|0-31:C>A-31:C>A	chr2B	1	0	0
5354483|F|0-41:T>C-41:T>C	chr2B	1	1	1
2254209|F|0-65:C>G-65:C>G	chr2D	1	0	0
1284357|F|0-14:G>C-14:G>C	chr2A	1	1	1
100138823|F|0-23:C>T-23:C>T	chr2A	1	0	0
2244920|F|0-22:C>A-22:C>A	chr2D	1	0	1
2244920|F|0-49:T>C-49:T>C	chr2D	1	0	1
2244920|F|0-61:C>T-61:C>T	chr2D	1	0	1
2242932|F|0-5:C>G-5:C>G	chr2D	1	1	1
5361474|F|0-16:G>A-16:G>A	chr2D	1	1	1
100138684|F|0-8:G>C-8:G>C	chr2D	1	0	0
1707920|F|0-10:G>A-10:G>A	chr2D	1	0	2
12763898|F|0-57:G>T-57:G>T	chr6D	1	1	1
1219327|F|0-15:G>A-15:G>A	chr2D	1	1	1
1101204|F|0-30:A>T-30:A>T	chr2B	1	1	1
1000421|F|0-23:C>G-23:C>G	chr2D	1	1	1
1046609|F|0-20:C>T-20:C>T	chr2D	1	2	0
1696797|F|0-11:C>G-11:C>G	chr2B	1	1	0
1714527|F|0-49:C>T-49:C>T	chr2D	1	1	1
100196506|F|0-50:C>G-50:C>G	chr2A	1	0	0
100196506|F|0-56:G>A-56:G>A	chr2A	1	0	0
4262979|F|0-23:G>A-23:G>A	chr2D	1	0	2
986242|F|0-6:G>A-6:G>A	chr2D	1	0	1
986242|F|0-21:C>T-21:C>T	chr2D	1	2	1
1125814|F|0-15:C>T-15:C>T	chr2A	1	1	1
986686|F|0-19:G>A-19:G>A	chr2D	1	0	1
5582213|F|0-11:G>C-11:G>C	chr2A	1	1	1
7907654|F|0-30:C>A-30:C>A	chr2D	1	1	1
2284385|F|0-8:C>A-8:C>A	chr2D	1	0	0
1125219|F|0-5:G>C-5:G>C	chr2D	1	2	0
1125219|F|0-62:G>A-62:G>A	chr2D	1	2	0
2260288|F|0-37:G>C-37:G>C	chr2A	1	1	1
100171374|F|0-20:A>G-20:A>G	chr2B	1	1	1
100171375|F|0-23:T>C-23:T>C	chr2B	1	0	0
2248992|F|0-53:T>G-53:T>G	chr2D	1	1	1
5580522|F|0-11:T>G-11:T>G	chr2D	1	1	1
5580522|F|0-21:T>C-21:T>C	chr2D	1	1	1
3944211|F|0-45:A>G-45:A>G	chr2B	1	1	1
4261150|F|0-19:A>G-19:A>G	chr2D	1	1	1
3020464|F|0-5:C>A-5:C>A	chr2B	1	0	0
3025867|F|0-6:G>C-6:G>C	chr7A	1	0	0
2272404|F|0-57:G>T-57:G>T	chr2D	1	0	1
1094546|F|0-18:A>C-18:A>C	chr2B	1	0	0
1094546|F|0-47:C>G-47:C>G	chr2B	1	1	1
7167565|F|0-7:A>G-7:A>G	chr2D	1	1	1
100140494|F|0-13:C>G-13:C>G	chr2B	1	0	0
3027269|F|0-23:A>G-23:A>G	chr2D	1	1	1
1061236|F|0-5:G>T-5:G>T	chr2D	1	1	0
1061236|F|0-42:A>G-42:A>G	chr2D	1	1	0
100190865|F|0-8:C>T-8:C>T	chr2A	1	0	0
100190865|F|0-42:T>G-42:T>G	chr2A	1	0	0
1695397|F|0-62:A>G-62:A>G	chr2B	1	1	1
7169797|F|0-9:A>G-9:A>G	chr2D	1	0	0
4393826|F|0-17:C>G-17:C>G	chr2A	1	1	1
5001265|F|0-17:C>G-17:C>G	chr2A	1	1	1
100174627|F|0-7:G>T-7:G>T	chr2B	1	1	1
1207911|F|0-28:G>A-28:G>A	chr2D	1	2	2
1234254|F|0-29:C>A-29:C>A	chr2B	1	1	1
100188908|F|0-31:C>G-31:C>G	chr2A	1	0	0
2276886|F|0-34:T>C-34:T>C	chr2D	1	2	0
2276886|F|0-55:G>C-55:G>C	chr2D	1	0	2
2299820|F|0-20:C>A-20:C>A	chr1B	1	1	1
1863083|F|0-6:G>A-6:G>A	chr1B	1	1	0
1863083|F|0-10:G>A-10:G>A	chr1D	1	1	1
3946191|F|0-7:C>T-7:C>T	chr1D	1	0	0
3946191|F|0-31:G>T-31:G>T	chr1D	1	1	2
3946191|F|0-39:G>A-39:G>A	chr1D	1	1	2
1215045|F|0-38:C>T-38:C>T	chr1D	1	0	0
1215045|F|0-59:G>C-59:G>C	chr1D	1	1	1
2252284|F|0-17:G>C-17:G>C	chr2D	1	1	0
2293213|F|0-14:C>T-14:C>T	chr1A	1	0	0
1367166|F|0-7:C>G-7:C>G	chr7D	1	1	1
1151094|F|0-31:C>G-31:C>G	chr2D	1	1	1
990178|F|0-12:C>T-12:C>T	chr2D	1	0	0
1672979|F|0-21:T>C-21:T>C	chr2A	1	1	1
990178|F|0-48:T>C-48:T>C	chr2D	1	1	1
997705|F|0-10:G>A-10:G>A	chr2B	1	1	1
100172183|F|0-25:G>A-25:G>A	chr2B	1	0	0
4984605|F|0-11:C>G-11:C>G	chr2A	1	0	0
4984605|F|0-40:G>C-40:G>C	chr2A	1	0	0
1219526|F|0-35:T>C-35:T>C	chr2D	1	0	1
1202011|F|0-59:T>G-59:T>G	chr2B	1	1	1
3222134|F|0-21:C>A-21:C>A	chr2D	1	1	1
3064559|F|0-12:G>A-12:G>A	chr2B	1	1	1
981978|F|0-39:C>T-39:C>T	chr2D	1	1	1
3032674|F|0-34:G>A-34:G>A	chr2D	1	1	1
2245628|F|0-5:A>T-5:A>T	chr2D	1	1	1
1221085|F|0-15:A>G-15:A>G	chr2B	1	1	1
1103568|F|0-40:C>G-40:C>G	chr2D	1	1	1
1003268|F|0-27:C>T-27:C>T	chr2D	1	1	0
2260269|F|0-28:T>G-28:T>G	chr2B	1	1	1
5967774|F|0-18:C>T-18:C>T	chr2D	1	0	1
3023337|F|0-5:A>G-5:A>G	chr2D	1	1	0
1095082|F|0-19:C>T-19:C>T	chr2D	1	0	1
1095082|F|0-23:T>G-23:T>G	chr2A	1	1	1
1087302|F|0-9:A>G-9:A>G	chr2B	1	1	1
1087302|F|0-13:G>A-13:G>A	chr2D	1	1	1
1084979|F|0-47:A>T-47:A>T	chr2D	1	1	1
1130567|F|0-17:G>A-17:G>A	chr2A	1	1	1
100161874|F|0-38:G>T-38:G>T	chr2B	1	0	0
100136498|F|0-19:G>A-19:G>A	chr2B	1	1	0
100111971|F|0-30:C>T-30:C>T	chr2B	1	0	0
100160067|F|0-12:A>G-12:A>G	chr2D	1	0	0
100160067|F|0-44:G>A-44:G>A	chr2D	1	0	0
1231257|F|0-20:G>C-20:G>C	chr2D	1	1	1
100181521|F|0-34:G>C-34:G>C	chr2B	1	0	1
5332461|F|0-19:C>T-19:C>T	chr2D	1	0	2
5332461|F|0-22:G>T-22:G>T	chr2D	1	0	2
995706|F|0-23:G>T-23:G>T	chr2B	1	1	1
1091483|F|0-38:G>A-38:G>A	chr2A	1	1	1
100181124|F|0-22:C>G-22:C>G	chr2B	1	0	0
1393749|F|0-8:G>A-8:G>A	chr2D	1	1	1
3032678|F|0-29:C>G-29:C>G	chr2D	1	0	1
7165452|F|0-14:C>T-14:C>T	chr2D	1	1	1
7165452|F|0-29:C>T-29:C>T	chr2D	1	1	1
1865066|F|0-34:G>C-34:G>C	chr2D	1	0	1
1865066|F|0-39:C>T-39:C>T	chr2D	1	0	1
991360|F|0-13:C>G-13:C>G	chr2D	1	0	2
991360|F|0-32:G>T-32:G>T	chr2D	1	0	2
7341900|F|0-11:T>C-11:T>C	chr2D	1	0	0
5971298|F|0-60:G>A-60:G>A	chr2A	1	1	1
2269789|F|0-67:G>A-67:G>A	chr5D	1	0	2
11314882|F|0-23:G>C-23:G>C	chr2D	1	1	0
4734116|F|0-13:C>A-13:C>A	chr2D	1	1	0
2259409|F|0-18:C>G-18:C>G	chr2D	1	1	1
1147382|F|0-37:C>A-37:C>A	chr2D	1	1	1
1147382|F|0-46:A>C-46:A>C	chr2D	1	1	1
4993734|F|0-8:C>G-8:C>G	chr2D	1	0	2
5324019|F|0-13:C>T-13:C>T	chr2D	1	0	2
3023342|F|0-31:C>A-31:C>A	chr2B	1	1	1
1738068|F|0-8:G>C-8:G>C	chr2B	1	1	1
1015532|F|0-20:T>G-20:T>G	chr2D	1	1	1
1096462|F|0-49:G>A-49:G>A	chr2A	1	1	1
983183|F|0-11:G>C-11:G>C	chr3B	1	1	0
983183|F|0-20:C>G-20:C>G	chr3B	1	0	1
7169483|F|0-35:G>C-35:G>C	chr3D	1	0	0
4412018|F|0-37:A>C-37:A>C	chr3B	1	1	1
4993747|F|0-13:C>G-13:C>G	chr2D	1	1	1
1052244|F|0-43:A>G-43:A>G	chr2B	1	1	1
3027040|F|0-10:C>G-10:C>G	chr2D	1	1	1
3025823|F|0-36:T>G-36:T>G	chr2A	1	1	1
1089356|F|0-49:C>A-49:C>A	chr2D	1	2	1
1208686|F|0-16:C>T-16:C>T	chr2B	1	1	1
1072040|F|0-44:A>G-44:A>G	chr2A	1	1	1
977602|F|0-52:C>T-52:C>T	chr2D	1	1	1
6045525|F|0-32:T>G-32:T>G	chr2A	1	0	0
1096975|F|0-44:C>T-44:C>T	chr2D	1	1	1
1034740|F|0-15:A>T-15:A>T	chr2D	1	1	1
1091752|F|0-11:C>T-11:C>T	chr2B	1	1	1
1090720|F|0-20:C>G-20:C>G	chr2D	1	1	1
993146|F|0-25:A>G-25:A>G	chr2D	1	0	1
997667|F|0-20:C>G-20:C>G	chr2D	1	0	2
1125457|F|0-9:T>G-9:T>G	chr2B	1	1	1
1118707|F|0-19:C>T-19:C>T	chr2D	1	1	1
1118707|F|0-47:G>C-47:G>C	chr2D	1	0	0
1113744|F|0-5:C>G-5:C>G	chr2A	1	1	1
991014|F|0-8:C>G-8:C>G	chr2D	1	1	1
7172199|F|0-11:A>G-11:A>G	chr2D	1	1	1
987472|F|0-13:T>C-13:T>C	chr2B	1	1	1
1029953|F|0-49:G>A-49:G>A	chr2A	1	0	0
100160992|F|0-10:C>T-10:C>T	chr2D	1	0	0
991006|F|0-41:A>G-41:A>G	chr2B	1	1	1
991006|F|0-60:T>A-60:T>A	chr2D	1	1	1
1717989|F|0-53:G>A-53:G>A	chr2B	1	1	1
3939945|F|0-6:C>T-6:C>T	chr2A	1	1	1
3937911|F|0-10:G>C-10:G>C	chr2D	1	0	0
2326824|F|0-46:G>T-46:G>T	chr2D	1	1	0
1019796|F|0-43:C>T-43:C>T	chr2D	1	0	1
1748851|F|0-31:T>C-31:T>C	chr2A	1	0	0
1748851|F|0-32:G>C-32:G>C	chr2A	1	0	0
2268478|F|0-10:T>C-10:T>C	chr2B	1	0	1
1114377|F|0-12:A>G-12:A>G	chr2D	1	1	1
1093145|F|0-10:C>T-10:C>T	chr2D	1	1	1
1093144|F|0-26:C>G-26:C>G	chr2A	1	1	1
4261623|F|0-37:C>T-37:C>T	chr2D	1	2	0
4023014|F|0-11:A>C-11:A>C	chr7D	1	1	1
100171907|F|0-32:A>G-32:A>G	chr2B	1	0	1
2324833|F|0-34:T>C-34:T>C	chr2D	1	1	1
2324833|F|0-36:C>T-36:C>T	chr2D	1	1	1
1099923|F|0-17:G>A-17:G>A	chr2D	1	0	1
1099923|F|0-34:G>A-34:G>A	chr2D	1	0	1
1099923|F|0-65:G>C-65:G>C	chr2D	1	0	1
4396424|F|0-23:G>C-23:G>C	chr2D	1	1	1
4993476|F|0-11:G>C-11:G>C	chr2A	1	1	1
4394146|F|0-11:G>C-11:G>C	chr2A	1	1	1
100139492|F|0-45:C>G-45:C>G	chr2D	1	0	0
1038448|F|0-53:A>G-53:A>G	chr2D	1	1	1
3937291|F|0-15:C>T-15:C>T	chr2D	1	1	0
4261273|F|0-19:C>G-19:C>G	chr2B	1	0	2
2261526|F|0-10:T>C-10:T>C	chr2B	1	1	1
7172818|F|0-11:C>A-11:C>A	chr2D	1	1	1
10984282|F|0-68:T>C-68:T>C	chr2B	1	1	1
1084914|F|0-31:C>T-31:C>T	chr2D	1	1	0
1084914|F|0-41:C>G-41:C>G	chr2D	1	1	0
3957969|F|0-34:A>C-34:A>C	chr2B	1	1	1
2242065|F|0-37:G>C-37:G>C	chr2D	1	1	1
3957969|F|0-52:G>A-52:G>A	chr2B	1	1	1
1014875|F|0-25:C>G-25:C>G	chr2B	1	1	0
981263|F|0-22:C>A-22:C>A	chr2D	1	0	0
981263|F|0-43:A>G-43:A>G	chr2A	1	1	1
1104343|F|0-56:A>G-56:A>G	chr2B	1	1	1
100171893|F|0-56:G>T-56:G>T	chr2D	1	0	0
1017157|F|0-21:T>C-21:T>C	chr2D	1	2	1
5011470|F|0-27:C>T-27:C>T	chr2B	1	2	1
4262907|F|0-13:G>A-13:G>A	chr2D	1	1	1
100167209|F|0-32:C>G-32:C>G	chr2D	1	0	0
3029716|F|0-8:C>G-8:C>G	chr2D	1	1	1
3029716|F|0-21:G>A-21:G>A	chr2D	1	1	1
100095047|F|0-18:T>C-18:T>C	chr2B	1	0	0
1125604|F|0-15:G>C-15:G>C	chr2D	1	1	1
1089221|F|0-8:T>C-8:T>C	chr5D	1	1	1
3951478|F|0-7:T>C-7:T>C	chr2D	1	2	2
3951478|F|0-25:G>A-25:G>A	chr2D	1	0	2
3951478|F|0-28:G>C-28:G>C	chr2D	1	2	0
1005926|F|0-32:C>G-32:C>G	chr2A	1	1	1
1049199|F|0-22:C>T-22:C>T	chr2D	1	0	2
1087960|F|0-21:T>G-21:T>G	chr2D	1	2	0
100137956|F|0-36:T>C-36:T>C	chr2D	1	0	0
1863204|F|0-37:C>T-37:C>T	chr2D	1	0	0
3030642|F|0-10:G>T-10:G>T	chr2D	1	1	1
3941425|F|0-27:A>G-27:A>G	chr2D	1	1	1
1062282|F|0-31:C>G-31:C>G	chr2B	1	1	1
1062282|F|0-38:T>G-38:T>G	chr2D	1	1	1
3064718|F|0-59:G>C-59:G>C	chr2B	1	1	1
3949283|F|0-38:T>G-38:T>G	chr2A	1	1	1
3954549|F|0-29:G>A-29:G>A	chr2A	1	1	1
1092323|F|0-53:G>A-53:G>A	chr2D	1	0	2
3937604|F|0-26:A>G-26:A>G	chr2D	1	1	1
1194806|F|0-37:G>T-37:G>T	chr2D	1	1	0
100158989|F|0-43:T>G-43:T>G	chr2D	1	0	1
4411023|F|0-12:A>T-12:A>T	chr2D	1	2	0
4411023|F|0-37:G>T-37:G>T	chr2D	1	2	0
100162351|F|0-9:T>C-9:T>C	chr2A	1	1	0
3938426|F|0-25:C>G-25:C>G	chr2D	1	2	0
1203013|F|0-31:A>C-31:A>C	chr2D	1	1	1
100158836|F|0-7:A>G-7:A>G	chr2B	1	0	0
2244421|F|0-44:T>C-44:T>C	chr2D	1	1	1
5576944|F|0-7:A>G-7:A>G	chr2B	1	0	0
5576944|F|0-68:A>C-68:A>C	chr2B	1	1	1
2247195|F|0-67:T>C-67:T>C	chr2D	1	1	1
2245873|F|0-19:C>T-19:C>T	chr2D	1	1	1
1036613|F|0-16:T>G-16:T>G	chr2D	1	1	2
1026916|F|0-26:C>T-26:C>T	chr2D	1	2	0
3954462|F|0-10:T>G-10:T>G	chr2D	1	0	1
1064108|F|0-34:C>T-34:C>T	chr2B	1	1	0
1064108|F|0-45:C>T-45:C>T	chr2B	1	1	0
1005763|F|0-25:C>T-25:C>T	chr2D	1	0	1
1668091|F|0-49:G>T-49:G>T	chr2D	1	0	0
3938195|F|0-26:G>A-26:G>A	chr2D	1	1	0
3938195|F|0-28:G>A-28:G>A	chr2D	1	1	0
1007086|F|0-14:G>C-14:G>C	chr2D	1	1	1
1080036|F|0-22:G>A-22:G>A	chr2A	1	1	1
1002930|F|0-11:A>G-11:A>G	chr2B	1	0	1
2337359|F|0-38:T>C-38:T>C	chr2A	1	1	1
4008354|F|0-38:A>G-38:A>G	chr2B	1	1	1
100191510|F|0-9:A>G-9:A>G	chr2D	1	0	0
1036446|F|0-12:T>C-12:T>C	chr2A	1	1	1
3034107|F|0-44:G>A-44:G>A	chr2D	1	1	1
1215299|F|0-32:C>T-32:C>T	chr2B	1	1	1
1067935|F|0-46:T>G-46:T>G	chr2D	1	1	1
1021318|F|0-23:C>G-23:C>G	chr2B	1	1	1
981764|F|0-59:A>C-59:A>C	chr2D	1	1	1
2247907|F|0-41:A>G-41:A>G	chr2D	1	1	1
5578236|F|0-24:G>A-24:G>A	chr2D	1	1	1
100189120|F|0-6:A>T-6:A>T	chr2D	1	0	0
1266287|F|0-37:C>G-37:C>G	chr2A	1	1	1
1274508|F|0-19:G>C-19:G>C	chr2D	1	1	1
100138506|F|0-25:C>G-25:C>G	chr2B	1	0	0
1099538|F|0-38:A>G-38:A>G	chr2D	1	1	1
1064011|F|0-63:G>A-63:G>A	chr2D	1	0	0
1064011|F|0-68:G>C-68:G>C	chr2D	1	1	1
100185285|F|0-17:G>C-17:G>C	chr2D	1	0	0
100185285|F|0-22:G>A-22:G>A	chr2D	1	0	0
4260627|F|0-28:C>G-28:C>G	chr2D	1	1	1
4260627|F|0-55:C>T-55:C>T	chr2D	1	0	0
100174181|F|0-7:T>C-7:T>C	chr2A	1	0	1
1062809|F|0-47:C>T-47:C>T	chr2D	1	1	1
1062809|F|0-49:C>A-49:C>A	chr2D	1	1	1
3946647|F|0-11:G>A-11:G>A	chr2D	1	2	0
3946647|F|0-13:G>A-13:G>A	chr2D	1	0	0
100094160|F|0-57:C>T-57:C>T	chr6B	1	0	2
1093971|F|0-20:G>C-20:G>C	chr7D	1	1	1
1041802|F|0-8:G>C-8:G>C	chr2B	1	1	1
7352454|F|0-10:G>A-10:G>A	chr2D	1	1	1
7352454|F|0-28:T>C-28:T>C	chr2D	1	1	1
1694835|F|0-31:T>A-31:T>A	chr2B	1	0	0
2258302|F|0-55:C>G-55:C>G	chr2A	1	1	0
1375381|F|0-39:A>G-39:A>G	chr2D	1	0	1
1375381|F|0-65:C>T-65:C>T	chr2D	1	0	1
977536|F|0-20:C>G-20:C>G	chr2D	1	1	0
977536|F|0-27:T>G-27:T>G	chr2D	1	1	0
1028029|F|0-8:G>C-8:G>C	chr2A	1	1	1
1234437|F|0-20:T>G-20:T>G	chr2B	1	1	1
100187418|F|0-22:G>C-22:G>C	chr2D	1	0	0
4733518|F|0-37:T>G-37:T>G	chr2B	1	0	0
4733518|F|0-55:G>A-55:G>A	chr2B	1	1	1
3952927|F|0-5:G>C-5:G>C	chr2D	1	2	2
1108414|F|0-50:C>G-50:C>G	chr2D	1	1	1
1095409|F|0-12:G>C-12:G>C	chr2D	1	1	1
100136785|F|0-36:A>C-36:A>C	chr2B	1	0	0
1031858|F|0-41:G>A-41:G>A	chr2B	1	1	1
1116910|F|0-27:C>A-27:C>A	chr2D	1	1	1
1001247|F|0-43:T>C-43:T>C	chr2A	1	1	1
6043041|F|0-11:T>C-11:T>C	chr2D	1	0	0
6043041|F|0-28:C>T-28:C>T	chr2A	1	1	1
1017897|F|0-31:G>C-31:G>C	chr2D	1	1	1
3937572|F|0-8:T>C-8:T>C	chr2A	1	1	1
3941397|F|0-34:T>C-34:T>C	chr2D	1	1	1
7341862|F|0-17:C>G-17:C>G	chr6A	1	1	1
1126791|F|0-47:A>G-47:A>G	chr2D	1	1	1
100192709|F|0-67:G>T-67:G>T	chr2B	1	0	0
100092449|F|0-55:G>A-55:G>A	chr2B	1	0	1
5368032|F|0-23:G>A-23:G>A	chr2A	1	1	1
984835|F|0-8:C>G-8:C>G	chr2D	1	1	1
3027093|F|0-35:C>T-35:C>T	chr2B	1	1	1
100194719|F|0-14:C>G-14:C>G	chr4D	1	0	0
100194719|F|0-63:A>G-63:A>G	chr4D	1	0	0
100172459|F|0-18:A>G-18:A>G	chr2D	1	0	0
2294699|F|0-53:C>T-53:C>T	chr2A	1	1	1
985942|F|0-8:T>A-8:T>A	chr2A	1	1	1
1019613|F|0-64:G>A-64:G>A	chr2A	1	1	1
5324260|F|0-18:C>A-18:C>A	chr2B	1	1	1
5971097|F|0-28:G>C-28:G>C	chr2D	1	1	1
100177815|F|0-37:G>A-37:G>A	chr2A	1	0	0
1064241|F|0-54:C>T-54:C>T	chr2D	1	1	1
1034182|F|0-23:A>G-23:A>G	chr2B	1	1	1
1034182|F|0-26:G>C-26:G>C	chr2D	1	1	1
1110155|F|0-12:T>C-12:T>C	chr2B	1	1	1
3944839|F|0-11:G>A-11:G>A	chr2D	1	2	1
2248338|F|0-30:T>C-30:T>C	chr2D	1	1	1
3958517|F|0-33:G>A-33:G>A	chr2B	1	1	1
1204198|F|0-46:T>C-46:T>C	chr2D	1	1	1
978081|F|0-13:C>T-13:C>T	chr2D	1	1	0
1048955|F|0-44:C>T-44:C>T	chr2D	1	2	0
1077816|F|0-19:C>T-19:C>T	chr2D	1	1	1
1077816|F|0-61:A>G-61:A>G	chr2B	1	1	1
3028020|F|0-8:A>G-8:A>G	chr2D	1	1	1
4397718|F|0-23:G>A-23:G>A	chr2D	1	2	0
998477|F|0-10:T>C-10:T>C	chr2B	1	1	1
4733703|F|0-17:G>A-17:G>A	chr2D	1	1	0
1124094|F|0-11:C>T-11:C>T	chr2D	1	0	1
1124094|F|0-23:C>G-23:C>G	chr2D	1	0	1
1138411|F|0-36:T>G-36:T>G	chr2D	1	0	2
100191317|F|0-13:C>G-13:C>G	chr2B	1	0	0
3028034|F|0-37:T>C-37:T>C	chr6D	1	1	0
6040238|F|0-26:G>A-26:G>A	chr2A	1	1	1
1865036|F|0-14:T>C-14:T>C	chr2D	1	1	1
100179702|F|0-34:A>C-34:A>C	chr2B	1	0	0
1125514|F|0-68:G>T-68:G>T	chr2A	1	1	1
4261894|F|0-32:C>T-32:C>T	chr2D	1	1	1
1761401|F|0-38:C>A-38:C>A	chr2D	1	0	0
3935831|F|0-27:C>G-27:C>G	chr2D	1	1	0
3935831|F|0-31:C>A-31:C>A	chr2D	1	1	0
986871|F|0-7:G>A-7:G>A	chr2A	1	1	1
1081143|F|0-13:T>C-13:T>C	chr2B	1	1	1
986871|F|0-58:C>T-58:C>T	chr2D	1	1	1
100160234|F|0-22:C>A-22:C>A	chr2A	1	1	0
1215014|F|0-5:G>A-5:G>A	chr2D	1	0	1
2290593|F|0-34:G>C-34:G>C	chr2D	1	1	1
3934580|F|0-14:G>A-14:G>A	chr2B	1	0	2
100098584|F|0-30:T>C-30:T>C	chr2D	1	0	1
3533004|F|0-31:G>T-31:G>T	chr2D	1	0	2
2256518|F|0-8:A>C-8:A>C	chr2B	1	1	1
5361821|F|0-11:G>A-11:G>A	chr2A	1	1	1
1379940|F|0-11:G>A-11:G>A	chr1D	1	1	0
1379940|F|0-14:A>G-14:A>G	chr1D	1	1	0
1379940|F|0-46:C>T-46:C>T	chr1D	1	1	0
1379940|F|0-64:T>A-64:T>A	chr1D	1	1	0
1104260|F|0-11:G>A-11:G>A	chr2D	1	1	1
4022586|F|0-15:G>T-15:G>T	chr2D	1	0	2
2259733|F|0-25:G>C-25:G>C	chr2D	1	1	1
6045527|F|0-5:G>C-5:G>C	chr2D	1	0	0
4262144|F|0-19:C>G-19:C>G	chr2D	1	2	0
4262144|F|0-24:A>T-24:A>T	chr2D	1	0	2
1090901|F|0-52:C>T-52:C>T	chr2D	1	2	0
7354212|F|0-5:A>G-5:A>G	chr2B	1	1	1
12769694|F|0-23:A>G-23:A>G	chr2D	1	1	1
2285106|F|0-16:C>T-16:C>T	chr2A	1	1	1
1020526|F|0-6:C>G-6:C>G	chr2D	1	2	0
1023809|F|0-21:A>G-21:A>G	chr2D	1	1	1
1023809|F|0-33:C>T-33:C>T	chr2D	1	0	0
3027440|F|0-7:G>A-7:G>A	chr2D	1	1	0
3027440|F|0-17:C>G-17:C>G	chr2D	1	1	0
1141772|F|0-13:C>G-13:C>G	chr2D	1	1	1
1146362|F|0-11:G>C-11:G>C	chr2B	1	1	1
1016932|F|0-11:A>T-11:A>T	chr2B	1	1	1
2253639|F|0-44:C>G-44:C>G	chr2D	1	0	0
1136441|F|0-11:C>G-11:C>G	chr2D	1	1	1
1239144|F|0-35:G>C-35:G>C	chr2A	1	1	1
1051309|F|0-24:C>G-24:C>G	chr2D	1	1	1
2243545|F|0-68:C>G-68:C>G	chr2D	1	1	1
1090516|F|0-19:T>G-19:T>G	chr2B	1	1	1
1694734|F|0-30:C>G-30:C>G	chr2D	1	1	1
100186368|F|0-31:C>G-31:C>G	chr2B	1	0	1
1147720|F|0-39:G>A-39:G>A	chr2B	1	1	0
1147720|F|0-40:C>T-40:C>T	chr2B	1	1	0
3570214|F|0-24:G>C-24:G>C	chr2D	1	0	2
1004996|F|0-22:C>T-22:C>T	chr2A	1	1	1
994446|F|0-40:G>C-40:G>C	chr2D	1	1	1
1102740|F|0-47:G>A-47:G>A	chr2D	1	1	1
2258953|F|0-14:G>C-14:G>C	chr2D	1	1	1
10984200|F|0-32:G>A-32:G>A	chr2A	1	1	1
2289806|F|0-16:C>G-16:C>G	chr2A	1	1	1
3941770|F|0-30:T>C-30:T>C	chr2D	1	1	1
3955547|F|0-32:C>G-32:C>G	chr2B	1	1	1
2255214|F|0-53:A>G-53:A>G	chr2D	1	1	1
12766899|F|0-10:A>G-10:A>G	chr2D	1	0	0
3020461|F|0-10:G>C-10:G>C	chr2B	1	1	1
6046782|F|0-13:C>T-13:C>T	chr2D	1	0	1
4261863|F|0-16:G>A-16:G>A	chr2A	1	0	0
3950116|F|0-37:C>G-37:C>G	chr2B	1	1	1
1017934|F|0-13:C>T-13:C>T	chr2D	1	0	1
1017934|F|0-16:C>T-16:C>T	chr2D	1	0	1
100188617|F|0-46:G>A-46:G>A	chr2A	1	1	0
4009297|F|0-7:G>A-7:G>A	chr2D	1	1	2
1238722|F|0-34:T>G-34:T>G	chr2D	1	1	1
983777|F|0-32:G>A-32:G>A	chr2D	1	1	1
1202084|F|0-50:A>G-50:A>G	chr2B	1	1	1
2241594|F|0-24:A>G-24:A>G	chr2D	1	1	1
100180849|F|0-7:C>G-7:C>G	chr2D	1	0	0
2243499|F|0-59:A>T-59:A>T	chr2D	1	1	1
1087708|F|0-48:C>T-48:C>T	chr2D	1	1	1
1087708|F|0-59:G>A-59:G>A	chr2D	1	1	1
1318012|F|0-9:A>G-9:A>G	chr2D	1	1	1
1318012|F|0-37:T>C-37:T>C	chr2B	1	1	1
1862414|F|0-11:A>G-11:A>G	chr2B	1	2	0
1228002|F|0-13:C>T-13:C>T	chr2D	1	1	1
7900077|F|0-29:G>T-29:G>T	chr2D	1	2	0
7900077|F|0-38:G>T-38:G>T	chr2D	1	0	2
7900077|F|0-44:G>C-44:G>C	chr2D	1	0	2
1102432|F|0-13:A>C-13:A>C	chr2A	1	1	1
1089727|F|0-38:T>A-38:T>A	chr2D	1	1	1
5581037|F|0-37:C>G-37:C>G	chr2A	1	1	1
5581037|F|0-43:C>G-43:C>G	chr2D	1	1	1
1125562|F|0-39:A>G-39:A>G	chr2B	1	0	1
2246968|F|0-20:T>G-20:T>G	chr2D	1	1	1
1024766|F|0-7:G>A-7:G>A	chr2D	1	1	0
1024766|F|0-13:G>A-13:G>A	chr2D	1	1	0
1019171|F|0-29:G>C-29:G>C	chr2B	1	1	1
100192716|F|0-43:C>T-43:C>T	chr2B	1	0	0
1229432|F|0-12:A>T-12:A>T	chr2A	1	1	1
1021565|F|0-10:G>C-10:G>C	chr2D	1	0	0
100160298|F|0-11:C>G-11:C>G	chr2D	1	0	1
12772260|F|0-23:G>C-23:G>C	chr2D	1	1	0
4734061|F|0-10:G>T-10:G>T	chr2D	1	2	0
1035361|F|0-57:G>C-57:G>C	chr2D	1	1	2
100174061|F|0-16:G>A-16:G>A	chr2D	1	0	1
100174063|F|0-20:A>C-20:A>C	chr2D	1	1	0
1087892|F|0-6:T>A-6:T>A	chr2D	1	1	1
1078018|F|0-46:A>G-46:A>G	chr2B	1	1	1
1215026|F|0-40:C>G-40:C>G	chr2D	1	1	1
1132187|F|0-42:C>G-42:C>G	chr2D	1	2	2
1056584|F|0-7:C>T-7:C>T	chr2D	1	1	1
1010553|F|0-22:G>C-22:G>C	chr2D	1	1	0
7170925|F|0-25:A>G-25:A>G	chr2D	1	0	1
100156841|F|0-8:C>T-8:C>T	chr2B	1	0	1
4538038|F|0-41:T>C-41:T>C	chr6B	1	0	1
1063156|F|0-53:G>A-53:G>A	chr2D	1	1	1
1099230|F|0-47:A>G-47:A>G	chr2A	1	1	1
1132945|F|0-16:C>G-16:C>G	chr2D	1	1	1
1089663|F|0-16:C>G-16:C>G	chr2D	1	1	1
2331536|F|0-35:C>G-35:C>G	chr2D	1	1	1
1000625|F|0-12:A>C-12:A>C	chr2D	1	0	2
3941460|F|0-6:A>G-6:A>G	chr2B	1	1	1
3024064|F|0-10:T>G-10:T>G	chr2A	1	1	1
2243762|F|0-13:C>A-13:C>A	chr2D	1	1	1
100139777|F|0-63:C>T-63:C>T	chr2D	1	0	0
1202029|F|0-51:C>G-51:C>G	chr2D	1	0	2
1211371|F|0-19:G>C-19:G>C	chr2D	1	2	1
1211371|F|0-22:C>T-22:C>T	chr2D	1	0	1
1211371|F|0-51:C>G-51:C>G	chr2D	1	0	1
100137732|F|0-5:T>C-5:T>C	chr5B	1	1	1
1165027|F|0-53:C>A-53:C>A	chr5D	1	1	1
1229270|F|0-8:C>T-8:C>T	chr5D	1	0	1
1229270|F|0-22:C>T-22:C>T	chr5D	1	0	1
1067301|F|0-22:C>T-22:C>T	chr2D	1	2	0
1067301|F|0-67:G>T-67:G>T	chr2D	1	0	2
2251044|F|0-27:C>T-27:C>T	chr2D	1	1	1
1021661|F|0-22:C>G-22:C>G	chr2D	1	1	1
100158953|F|0-57:C>T-57:C>T	chr2D	1	0	0
1028626|F|0-31:G>A-31:G>A	chr2D	1	0	2
100173171|F|0-10:T>G-10:T>G	chr2D	1	0	0
100173172|F|0-28:A>C-28:A>C	chr2D	1	0	0
3957076|F|0-7:C>G-7:C>G	chr2D	1	2	0
100172941|F|0-41:T>C-41:T>C	chr2B	1	1	0
3934197|F|0-7:A>C-7:A>C	chr2D	1	1	1
100139388|F|0-29:T>C-29:T>C	chr2D	1	0	0
100139388|F|0-32:A>G-32:A>G	chr2D	1	0	0
2253117|F|0-35:A>G-35:A>G	chr2B	1	0	1
2253117|F|0-64:G>C-64:G>C	chr2B	1	0	1
2252344|F|0-34:C>G-34:C>G	chr2D	1	1	1
993906|F|0-17:A>C-17:A>C	chr2D	1	1	0
2248653|F|0-13:T>C-13:T>C	chr2D	1	1	1
7478563|F|0-37:A>C-37:A>C	chr2B	1	1	1
1248088|F|0-5:A>G-5:A>G	chr2A	1	1	1
100094153|F|0-25:G>C-25:G>C	chr2A	1	1	1
1054108|F|0-17:C>G-17:C>G	chr7D	1	2	0
1087936|F|0-8:C>G-8:C>G	chr7D	1	1	1
1863200|F|0-53:T>C-53:T>C	chr2D	1	1	1
1089935|F|0-12:T>G-12:T>G	chr2A	1	1	1
1093481|F|0-26:A>T-26:A>T	chr2B	1	1	1
1096123|F|0-32:A>C-32:A>C	chr2D	1	1	1
1089935|F|0-65:C>G-65:C>G	chr2A	1	1	1
984927|F|0-67:A>G-67:A>G	chr2D	1	0	1
7160226|F|0-25:G>C-25:G>C	chr2D	1	2	2
4329362|F|0-14:G>T-14:G>T	chr2A	1	1	1
100180127|F|0-36:C>G-36:C>G	chr2D	1	0	0
2285254|F|0-10:C>T-10:C>T	chr2D	1	0	1
2246833|F|0-25:C>G-25:C>G	chr2D	1	0	2
987633|F|0-10:G>C-10:G>C	chr2D	1	2	0
3028112|F|0-23:C>G-23:C>G	chr2D	1	1	1
1148780|F|0-8:A>G-8:A>G	chr2B	1	1	1
1046618|F|0-7:A>G-7:A>G	chr2D	1	0	2
1046618|F|0-68:C>T-68:C>T	chr2D	1	0	2
2308539|F|0-21:A>T-21:A>T	chr2D	1	1	1
2308539|F|0-40:C>G-40:C>G	chr2D	1	1	1
2319173|F|0-21:A>T-21:A>T	chr2B	1	1	1
3946811|F|0-14:G>C-14:G>C	chr2D	1	1	1
3946811|F|0-27:A>G-27:A>G	chr2D	1	1	1
1025088|F|0-13:C>T-13:C>T	chr2A	1	1	1
100192718|F|0-61:A>C-61:A>C	chr2B	1	0	1
100159804|F|0-31:C>T-31:C>T	chr2A	1	0	0
7156467|F|0-16:G>A-16:G>A	chr2D	1	2	2
100138287|F|0-16:C>T-16:C>T	chr2D	1	0	0
1862986|F|0-16:T>C-16:T>C	chr2B	1	1	1
979989|F|0-31:A>G-31:A>G	chr2B	1	1	1
1689110|F|0-54:A>G-54:A>G	chr2D	1	1	1
1048892|F|0-16:C>G-16:C>G	chr6D	1	1	1
100189183|F|0-18:A>T-18:A>T	chr2D	1	0	0
1115502|F|0-20:G>C-20:G>C	chr2D	1	0	1
3955036|F|0-29:G>C-29:G>C	chr2A	1	1	1
100189186|F|0-43:G>T-43:G>T	chr2D	1	0	1
1115502|F|0-57:C>T-57:C>T	chr2D	1	1	1
985798|F|0-55:C>T-55:C>T	chr2B	1	0	1
1049650|F|0-22:C>T-22:C>T	chr2A	1	1	1
1049650|F|0-50:A>T-50:A>T	chr2A	1	1	1
977215|F|0-8:G>C-8:G>C	chr2D	1	1	1
100151010|F|0-16:G>C-16:G>C	chr2B	1	0	0
985036|F|0-14:A>C-14:A>C	chr2A	1	1	1
1410822|F|0-8:G>A-8:G>A	chr2B	1	1	1
1206763|F|0-17:A>G-17:A>G	chr2D	1	1	1
1211335|F|0-29:T>C-29:T>C	chr2B	1	1	1
4006106|F|0-13:G>C-13:G>C	chr2A	1	1	1
1033651|F|0-21:G>C-21:G>C	chr2A	1	0	2
1052419|F|0-34:C>T-34:C>T	chr2B	1	1	1
1009498|F|0-15:C>T-15:C>T	chr7A	1	1	0
5324632|F|0-7:C>T-7:C>T	chr2D	1	1	0
100094139|F|0-25:G>T-25:G>T	chr2D	1	0	0
1088557|F|0-34:C>G-34:C>G	chr2D	1	1	1
1218275|F|0-19:G>A-19:G>A	chr2B	1	1	1
1020060|F|0-24:C>T-24:C>T	chr2B	1	1	1
4261450|F|0-7:T>G-7:T>G	chr2B	1	1	1
4261450|F|0-29:G>C-29:G>C	chr2D	1	1	1
100187597|F|0-16:A>C-16:A>C	chr2B	1	0	1
13881399|F|0-37:A>C-37:A>C	chr2B	1	0	1
2264611|F|0-40:T>C-40:T>C	chr2B	1	1	1
1138767|F|0-24:C>T-24:C>T	chr2D	1	2	1
100138732|F|0-6:A>G-6:A>G	chr2B	1	0	0
100176652|F|0-31:T>C-31:T>C	chr2D	1	0	0
1025122|F|0-33:T>G-33:T>G	chr2A	1	1	1
1012287|F|0-16:C>T-16:C>T	chr2B	1	1	0
2249062|F|0-14:G>C-14:G>C	chr2D	1	2	0
2253720|F|0-26:G>A-26:G>A	chr2D	1	2	1
100152711|F|0-28:C>G-28:C>G	chr2D	1	0	1
100162459|F|0-36:A>G-36:A>G	chr2D	1	0	0
3064848|F|0-8:A>G-8:A>G	chr2B	1	1	1
1667363|F|0-6:T>C-6:T>C	chr2A	1	1	1
1667363|F|0-36:C>T-36:C>T	chr2B	1	0	0
1038614|F|0-15:C>T-15:C>T	chr2D	1	0	1
3960705|F|0-27:C>T-27:C>T	chr2D	1	1	1
100181600|F|0-17:A>C-17:A>C	chr2B	1	0	0
1029663|F|0-39:A>G-39:A>G	chr2B	1	1	1
1125649|F|0-17:G>C-17:G>C	chr2D	1	1	1
3025517|F|0-5:A>C-5:A>C	chr2D	1	1	1
3025517|F|0-25:T>G-25:T>G	chr2D	1	1	1
3949462|F|0-5:A>C-5:A>C	chr2D	1	1	1
4395976|F|0-16:G>C-16:G>C	chr2D	1	2	0
1014615|F|0-12:T>C-12:T>C	chr2D	1	1	1
3947543|F|0-11:G>C-11:G>C	chr2B	1	1	1
2341254|F|0-7:C>T-7:C>T	chr2A	1	1	1
1100409|F|0-11:A>C-11:A>C	chr2D	1	1	1
1713494|F|0-39:G>A-39:G>A	chr2B	1	1	1
3955507|F|0-38:G>A-38:G>A	chr2A	1	1	1
7168655|F|0-66:C>T-66:C>T	chr2D	1	1	1
1023470|F|0-7:C>T-7:C>T	chr2A	1	1	1
100091205|F|0-12:C>G-12:C>G	chr7B	1	0	0
100183225|F|0-48:G>A-48:G>A	chr2B	1	0	0
100139672|F|0-66:T>C-66:T>C	chr2A	1	0	1
[truncated: 6,659 more rows]
